# Supplementary material for: Hexaaqua­cadmium(II) dipicrate monohydrate
Source: Acta Crystallogr Sect E Struct Rep Online. 2009 May 7;65(Pt 6):m620. doi: 10.1107/S1600536809015049 (PMC2969625; doi:10.1107/S1600536809015049)
Supplement: Supplementary file 1 [file e-65-0m620-sup1.cif]

##############################################################################
###                                                                        ###
###        Electronic paper (Acta Crystallographica Section E)             ###
###                                                                        ###
##############################################################################
#                                                                            #
# This CIF contains the data in a paper accepted for publication in Acta     #
# Crystallographica Section E. It conforms to the requirements of Notes      #
# for Authors for Section E, and has been peer reviewed under the auspices   #
# of the IUCr Commission on Journals.                                        #
#                                                                            #
# Full details of the Crystallographic Information File format               #
# are given in the paper "The Crystallographic Information File (CIF):       #
# a New Standard Archive File for Crystallography" by S. R. Hall, F. H.      #
# Allen and I. D. Brown [Acta Cryst. (1991), A47, 655-685].                  #
#                                                                            #
# The current version of the core CIF dictionary is obtainable from          #
# ftp://ftp.iucr.org/pub/cif_core.dic. The current version number is 2.4.    #
#                                                                            #
# Software is freely available for graphical display of the structure(s) in  #
# this CIF.  For information consult the CIF home page http://www.iucr.org/  #
# cif/home.html                                                              #
#                                                                            #
# This file may be used for bona fide research purposes within the           #
# scientific community so long as proper attribution is given to the journal # 
# article from which it was obtained.                                        #
#                                                                            #
##############################################################################
                                             
data_global
_audit_creation_method     'SHELXL97'
_journal_date_recd_electronic     2009-04-03
_journal_date_accepted     2009-04-22
_journal_name_full     'Acta Crystallographica, Section E'
_journal_year     2009
_journal_volume     65
_journal_issue      6
_journal_page_first     m620
_journal_page_last     m620
_journal_paper_category     QM
_journal_coeditor_code     BQ2135
_publ_contact_author_name     'P.L. Nilantha Lakshman'
_publ_contact_author_address
;
Department of  Food science and Technology
Faculty of Agriculture
University of Ruhuna
Mapalana
Kamburupitiya (81100)
Sri Lanka.
;
_publ_contact_author_email     nilanthalakshman@yahoo.co.uk
_publ_contact_author_fax     '+94-41-2292384'
_publ_contact_author_phone     '+94-41-2292200'
_publ_section_title
;
Hexaaquacadmium(II) dipicrate monohydrate
;
loop_
    _publ_author_name
    _publ_author_footnote
    _publ_author_address
    'S. Natarajan' .
;
Department of Physics
Madurai Kamaraj University
Madurai 625 021
India
;
    'K. Moovendaran' .
;
Department of Physics
Madurai Kamaraj University
Madurai 625 021
India
;
    'S. A. Martin Britto Dhas' .
;
Department of Physics
Madurai Kamaraj University
Madurai 625 021
India
;
    'J. Suresh' .
;
Department of Physics
The Madura College
Madurai 625 011
India
;
    'P. L. Nilantha Lakshman' .
;
Department of Food Science and Technology
Faculty of Agriculture
University of Ruhuna
Mapalana
Kamburupitiya 81100
Sri Lanka
;
data_I
_audit_creation_method     SHELXL-97
_chemical_name_systematic
;
Hexaaquacadmium(II) dipicrate monohydrate
;
_chemical_name_common     ?
_chemical_formula_moiety     'Cd H12 O6 2+, 2(C6 H2 N3 O7 -), 2(H2 O)'
_chemical_formula_sum     'C12 H20 Cd N6 O22'
_chemical_formula_iupac     '[Cd (H2 O)6] (C6 H2 N3 O7)2, H2 O'
_chemical_formula_weight     712.75
_chemical_melting_point     ?
_symmetry_cell_setting     Orthorhombic
_symmetry_space_group_name_H-M     'P b n b'
_symmetry_space_group_name_Hall     '-P 2bc 2ab'
loop_
    _symmetry_equiv_pos_as_xyz
    'x, y, z'
    '-x, -y+1/2, z+1/2'
    'x+1/2, -y+1/2, -z'
    '-x+1/2, y, -z+1/2'
    '-x, -y, -z'
    'x, y-1/2, -z-1/2'
    '-x-1/2, y-1/2, z'
    'x-1/2, -y, z-1/2'
_cell_length_a     7.2823(2)
_cell_length_b     13.2249(4)
_cell_length_c     25.3798(8)
_cell_angle_alpha     90.00
_cell_angle_beta     90.00
_cell_angle_gamma     90.00
_cell_volume     2444.27(13)
_cell_formula_units_Z     4
_cell_measurement_reflns_used     25
_cell_measurement_theta_min     3
_cell_measurement_theta_max     25
_cell_measurement_temperature     293(2)
_exptl_crystal_description     block
_exptl_crystal_colour     colourless
_exptl_crystal_size_max     0.18
_exptl_crystal_size_mid     0.15
_exptl_crystal_size_min     0.11
_exptl_crystal_density_diffrn     1.937
_exptl_crystal_density_meas     ?
_exptl_crystal_density_method     'not measured'
_exptl_crystal_F_000     1432
_exptl_absorpt_coefficient_mu     1.009
_exptl_absorpt_correction_type     'psi-scan'
_exptl_absorpt_process_details     '(North <i>et al.</i>,  1968)'
_exptl_absorpt_correction_T_min     0.834
_exptl_absorpt_correction_T_max     0.895
_exptl_special_details
;
;
_diffrn_ambient_temperature     293(2)
_diffrn_radiation_type     MoK\a
_diffrn_radiation_wavelength     0.71073
_diffrn_radiation_source     'fine-focus sealed tube'
_diffrn_radiation_monochromator     graphite
_diffrn_measurement_device_type     'Nonius MACH-3'
_diffrn_measurement_method     \w-2\q
_diffrn_detector_area_resol_mean     ?
_diffrn_reflns_number     2247
_diffrn_reflns_av_R_equivalents     0.0096
_diffrn_reflns_av_sigmaI/netI     0.0161
_diffrn_reflns_theta_min     2.91
_diffrn_reflns_theta_max     24.96
_diffrn_reflns_theta_full     24.96
_diffrn_measured_fraction_theta_max     1.000
_diffrn_measured_fraction_theta_full     1.000
_diffrn_reflns_limit_h_min     0
_diffrn_reflns_limit_h_max     8
_diffrn_reflns_limit_k_min     0
_diffrn_reflns_limit_k_max     15
_diffrn_reflns_limit_l_min     -1
_diffrn_reflns_limit_l_max     30
_diffrn_standards_number     2
_diffrn_standards_interval_count     ?
_diffrn_standards_interval_time     60
_diffrn_standards_decay_%     0
_refine_special_details
;
Refinement of <i>F</i>^2^ against ALL reflections. The weighted <i>R</i>-factor
<i>wR</i> and goodness of fit <i>S</i> are based on <i>F</i>^2^, conventional
<i>R</i>-factors <i>R</i> are based on <i>F</i>, with <i>F</i> set to zero for
negative <i>F</i>^2^. The threshold expression of <i>F</i>^2^ >
\s(<i>F</i>^2^) is used only for calculating <i>R</i>-factors(gt) <i>etc</i>.
and is not relevant to the choice of reflections for refinement.
<i>R</i>-factors based on <i>F</i>^2^ are statistically about twice as large
as those based on <i>F</i>, and <i>R</i>- factors based on ALL data will be
even larger.
;
_reflns_number_total     2142
_reflns_number_gt     1513
_reflns_threshold_expression     I>2\s(I)
_refine_ls_structure_factor_coef     Fsqd
_refine_ls_matrix_type     full
_refine_ls_R_factor_all     0.0488
_refine_ls_R_factor_gt     0.0273
_refine_ls_wR_factor_gt     0.0742
_refine_ls_wR_factor_ref     0.0835
_refine_ls_goodness_of_fit_ref     1.164
_refine_ls_restrained_S_all     1.164
_refine_ls_number_reflns     2142
_refine_ls_number_parameters     220
_refine_ls_number_restraints     2
_refine_ls_hydrogen_treatment     mixed
_refine_ls_weighting_scheme     calc
_refine_ls_weighting_details
         'calc w=1/[\s^2^(Fo^2^)+(0.0314P)^2^+3.7212P] where P=(Fo^2^+2Fc^2^)/3'
_atom_sites_solution_hydrogens     geom
_atom_sites_solution_primary     direct
_atom_sites_solution_secondary     difmap
_refine_ls_shift/su_max     0.000
_refine_ls_shift/su_mean     0.000
_refine_diff_density_max     0.540
_refine_diff_density_min     -0.380
_refine_ls_extinction_method     'SHELXL97 (Sheldrick, 2008)'
_refine_ls_extinction_coef     0.0029(2)
_refine_ls_extinction_expression
                                  'Fc^*^=kFc[1+0.001xFc^2^\l^3^/sin(2\q)]^-1/4^'
loop_
    _atom_type_symbol
    _atom_type_description
    _atom_type_scat_dispersion_real
    _atom_type_scat_dispersion_imag
    _atom_type_scat_source
    'C' 'C' 0.0033 0.0016
                         'International Tables Vol C Tables 4.2.6.8 and 6.1.1.4'
    'H' 'H' 0.0000 0.0000
                         'International Tables Vol C Tables 4.2.6.8 and 6.1.1.4'
    'N' 'N' 0.0061 0.0033
                         'International Tables Vol C Tables 4.2.6.8 and 6.1.1.4'
    'O' 'O' 0.0106 0.0060
                         'International Tables Vol C Tables 4.2.6.8 and 6.1.1.4'
    'Cd' 'Cd' -0.8075 1.2024
                         'International Tables Vol C Tables 4.2.6.8 and 6.1.1.4'
_computing_data_collection     'CAD-4 EXPRESS (Enraf--Nonius, 1994)'
_computing_cell_refinement     'CAD-4 EXPRESS (Enraf--Nonius, 1994)'
_computing_data_reduction     'XCAD4 (Harms & Wocadlo, 1996)'
_computing_structure_solution     'SHELXS97 (Sheldrick, 2008)'
_computing_structure_refinement     'SHELXL97 (Sheldrick, 2008)'
_computing_molecular_graphics     'PLATON (Spek, 2009)'
_computing_publication_material     'SHELXL97 (Sheldrick, 2008)'
loop_
    _atom_site_type_symbol
    _atom_site_label
    _atom_site_fract_x
    _atom_site_fract_y
    _atom_site_fract_z
    _atom_site_U_iso_or_equiv
    _atom_site_adp_type
    _atom_site_calc_flag
    _atom_site_refinement_flags
    _atom_site_occupancy
    _atom_site_disorder_assembly
    _atom_site_disorder_group
    Cd Cd 0.0000 0.5000 0.0000 0.03236(15) Uani d S 1 . .
    O O11 0.1978(4) 0.5718(3) 0.05990(11) 0.0393(7) Uani d . 1 . .
    O O1 0.4465(5) 0.2509(2) 0.11321(10) 0.0581(9) Uani d . 1 . .
    O O5 0.6784(4) 0.6893(2) 0.18800(10) 0.0430(7) Uani d . 1 . .
    O O7 0.4862(4) 0.4516(2) 0.10554(9) 0.0390(7) Uani d . 1 . .
    O O2 0.3391(4) 0.1969(2) 0.18648(10) 0.0435(7) Uani d . 1 . .
    O O6 0.5121(4) 0.6525(2) 0.12019(9) 0.0415(7) Uani d . 1 . .
    O O4 0.5772(5) 0.5100(2) 0.34801(10) 0.0463(7) Uani d . 1 . .
    N N3 0.5092(4) 0.4393(2) 0.32448(11) 0.0297(7) Uani d . 1 . .
    O O8 -0.0269(6) 0.3512(2) 0.04266(13) 0.0609(10) Uani d D 1 . .
    O O9 0.2500(5) 0.4420(3) -0.03995(13) 0.0554(9) Uani d D 1 . .
    O O3 0.4428(4) 0.3650(2) 0.34660(10) 0.0430(7) Uani d . 1 . .
    O O10 0.5209(5) 0.3302(2) 0.00923(13) 0.0457(8) Uani d . 1 . .
    N N2 0.5770(4) 0.6320(2) 0.16356(11) 0.0301(7) Uani d . 1 . .
    C C4 0.5398(5) 0.5320(3) 0.24176(14) 0.0280(8) Uani d . 1 . .
    H H4 0.5694 0.5898 0.2608 0.034 Uiso calc R 1 . .
    N N1 0.4123(5) 0.2622(2) 0.15992(11) 0.0336(7) Uani d . 1 . .
    C C2 0.4606(5) 0.3554(3) 0.23989(13) 0.0290(8) Uani d . 1 . .
    H H2 0.4336 0.2958 0.2577 0.035 Uiso calc R 1 . .
    C C3 0.5024(5) 0.4423(3) 0.26750(12) 0.0279(8) Uani d . 1 . .
    C C6 0.4911(5) 0.4481(3) 0.15474(13) 0.0272(7) Uani d . 1 . .
    C C1 0.4592(5) 0.3581(3) 0.18566(13) 0.0286(8) Uani d . 1 . .
    C C5 0.5328(5) 0.5350(3) 0.18776(13) 0.0258(8) Uani d . 1 . .
    H H8W 0.517(8) 0.337(5) 0.043(3) 0.09(2) Uiso d . 1 . .
    H H1W 0.172(8) 0.607(4) 0.081(2) 0.07(2) Uiso d . 1 . .
    H H3W -0.009(7) 0.350(4) 0.074(2) 0.065(16) Uiso d . 1 . .
    H H5W 0.302(7) 0.475(4) -0.0643(19) 0.063(16) Uiso d . 1 . .
    H H2W 0.276(8) 0.536(4) 0.0788(19) 0.067(17) Uiso d . 1 . .
    H H6W 0.317(5) 0.402(3) -0.0255(15) 0.045(13) Uiso d D 1 . .
    H H9W 0.612(8) 0.349(4) -0.0004(19) 0.06(2) Uiso d . 1 . .
    H H4W -0.007(7) 0.297(2) 0.0302(19) 0.065(17) Uiso d D 1 . .
loop_
    _atom_site_aniso_label
    _atom_site_aniso_U_11
    _atom_site_aniso_U_22
    _atom_site_aniso_U_33
    _atom_site_aniso_U_12
    _atom_site_aniso_U_13
    _atom_site_aniso_U_23
    Cd 0.0329(2) 0.0278(2) 0.0363(2) 0.00038(17) -0.00396(18) -0.00312(16)
    O11 0.0433(17) 0.0432(17) 0.0314(14) 0.0014(14) -0.0075(13) -0.0079(14)
    O1 0.109(3) 0.0353(16) 0.0295(15) -0.0106(17) 0.0057(16) -0.0099(12)
    O5 0.0509(18) 0.0310(15) 0.0470(15) -0.0088(13) -0.0122(14) 0.0002(13)
    O7 0.0649(19) 0.0298(13) 0.0221(12) 0.0003(13) -0.0042(13) -0.0018(11)
    O2 0.0614(19) 0.0269(15) 0.0423(15) -0.0055(14) -0.0051(14) 0.0004(12)
    O6 0.066(2) 0.0324(14) 0.0260(13) -0.0018(14) -0.0045(13) 0.0039(11)
    O4 0.0609(18) 0.0510(18) 0.0270(13) -0.0151(16) -0.0020(13) -0.0087(13)
    N3 0.0297(16) 0.0375(18) 0.0220(14) -0.0003(15) -0.0011(14) -0.0031(13)
    O8 0.118(3) 0.0330(16) 0.0312(16) 0.004(2) -0.0078(19) 0.0040(13)
    O9 0.058(2) 0.063(2) 0.0451(17) 0.0244(19) 0.0174(17) 0.0129(17)
    O3 0.0582(18) 0.0428(16) 0.0281(13) -0.0079(15) -0.0016(13) 0.0068(12)
    O10 0.051(2) 0.0435(17) 0.0426(19) -0.0074(16) 0.0016(16) -0.0024(14)
    N2 0.0346(16) 0.0271(16) 0.0286(15) 0.0041(14) 0.0019(14) -0.0006(13)
    C4 0.026(2) 0.0300(17) 0.0278(18) 0.0014(15) -0.0025(14) -0.0070(15)
    N1 0.0434(19) 0.0268(16) 0.0306(16) 0.0010(15) -0.0037(15) -0.0016(14)
    C2 0.033(2) 0.0288(17) 0.0255(18) 0.0020(16) -0.0023(14) 0.0026(14)
    C3 0.0279(17) 0.0334(19) 0.0225(16) 0.0027(16) -0.0020(16) -0.0017(14)
    C6 0.0287(18) 0.0272(17) 0.0256(17) 0.0017(15) -0.0010(16) -0.0022(14)
    C1 0.035(2) 0.0238(17) 0.0268(17) 0.0012(16) -0.0043(15) -0.0030(14)
    C5 0.028(2) 0.0239(16) 0.0256(16) 0.0022(14) -0.0013(14) 0.0004(14)
_geom_special_details
;
All e.s.d.'s (except the e.s.d. in the dihedral angle between two l.s. planes)
are estimated using the full covariance matrix. The cell e.s.d.'s are taken
into account individually in the estimation of e.s.d.'s in distances, angles
and torsion angles; correlations between e.s.d.'s in cell parameters are only
used when they are defined by crystal symmetry. An approximate (isotropic)
treatment of cell e.s.d.'s is used for estimating e.s.d.'s involving l.s.
planes.
;
loop_
    _geom_bond_atom_site_label_1
    _geom_bond_atom_site_label_2
    _geom_bond_site_symmetry_2
    _geom_bond_distance
    _geom_bond_publ_flag
    Cd O9 5_565 2.221(3) ?
    Cd O9 . 2.221(3) ?
    Cd O8 5_565 2.255(3) ?
    Cd O8 . 2.255(3) ?
    Cd O11 . 2.299(3) ?
    Cd O11 5_565 2.299(3) ?
    O11 H1W . 0.73(5) ?
    O11 H2W . 0.88(6) ?
    O1 N1 . 1.220(4) ?
    O5 N2 . 1.226(4) ?
    O7 C6 . 1.250(4) ?
    O2 N1 . 1.219(4) ?
    O6 N2 . 1.228(4) ?
    O4 N3 . 1.216(4) ?
    N3 O3 . 1.231(4) ?
    N3 C3 . 1.447(4) ?
    O8 H3W . 0.79(5) ?
    O8 H4W . 0.80(2) ?
    O9 H5W . 0.85(5) ?
    O9 H6W . 0.81(4) ?
    O10 H8W . 0.87(7) ?
    O10 H9W . 0.75(6) ?
    N2 C5 . 1.459(5) ?
    C4 C5 . 1.372(5) ?
    C4 C3 . 1.382(5) ?
    C4 H4 . 0.9300 ?
    N1 C1 . 1.467(4) ?
    C2 C1 . 1.377(5) ?
    C2 C3 . 1.380(5) ?
    C2 H2 . 0.9300 ?
    C6 C1 . 1.444(5) ?
    C6 C5 . 1.454(5) ?
loop_
    _geom_angle_atom_site_label_1
    _geom_angle_atom_site_label_2
    _geom_angle_atom_site_label_3
    _geom_angle_site_symmetry_1
    _geom_angle_site_symmetry_3
    _geom_angle
    _geom_angle_publ_flag
    O9 Cd O9 5_565 . 180.00(15) ?
    O9 Cd O8 5_565 5_565 89.37(14) ?
    O9 Cd O8 . 5_565 90.63(14) ?
    O9 Cd O8 5_565 . 90.63(14) ?
    O9 Cd O8 . . 89.37(14) ?
    O8 Cd O8 5_565 . 180.00(16) ?
    O9 Cd O11 5_565 . 93.97(13) ?
    O9 Cd O11 . . 86.03(13) ?
    O8 Cd O11 5_565 . 84.41(13) ?
    O8 Cd O11 . . 95.59(13) ?
    O9 Cd O11 5_565 5_565 86.03(13) ?
    O9 Cd O11 . 5_565 93.97(13) ?
    O8 Cd O11 5_565 5_565 95.59(13) ?
    O8 Cd O11 . 5_565 84.41(13) ?
    O11 Cd O11 . 5_565 180.00(11) ?
    Cd O11 H1W . . 126(5) ?
    Cd O11 H2W . . 123(3) ?
    H1W O11 H2W . . 96(5) ?
    O4 N3 O3 . . 123.4(3) ?
    O4 N3 C3 . . 118.9(3) ?
    O3 N3 C3 . . 117.7(3) ?
    Cd O8 H3W . . 118(4) ?
    Cd O8 H4W . . 126(4) ?
    H3W O8 H4W . . 110(5) ?
    Cd O9 H5W . . 122(3) ?
    Cd O9 H6W . . 121(3) ?
    H5W O9 H6W . . 113(5) ?
    H8W O10 H9W . . 108(5) ?
    O5 N2 O6 . . 123.3(3) ?
    O5 N2 C5 . . 117.6(3) ?
    O6 N2 C5 . . 119.1(3) ?
    C5 C4 C3 . . 119.3(3) ?
    C5 C4 H4 . . 120.4 ?
    C3 C4 H4 . . 120.4 ?
    O2 N1 O1 . . 122.7(3) ?
    O2 N1 C1 . . 117.9(3) ?
    O1 N1 C1 . . 119.4(3) ?
    C1 C2 C3 . . 119.2(3) ?
    C1 C2 H2 . . 120.4 ?
    C3 C2 H2 . . 120.4 ?
    C2 C3 C4 . . 121.2(3) ?
    C2 C3 N3 . . 119.5(3) ?
    C4 C3 N3 . . 119.3(3) ?
    O7 C6 C1 . . 124.7(3) ?
    O7 C6 C5 . . 123.5(3) ?
    C1 C6 C5 . . 111.8(3) ?
    C2 C1 C6 . . 124.3(3) ?
    C2 C1 N1 . . 115.1(3) ?
    C6 C1 N1 . . 120.5(3) ?
    C4 C5 C6 . . 124.1(3) ?
    C4 C5 N2 . . 115.9(3) ?
    C6 C5 N2 . . 119.9(3) ?
loop_
    _geom_torsion_atom_site_label_1
    _geom_torsion_atom_site_label_2
    _geom_torsion_atom_site_label_3
    _geom_torsion_atom_site_label_4
    _geom_torsion_site_symmetry_1
    _geom_torsion_site_symmetry_2
    _geom_torsion_site_symmetry_3
    _geom_torsion_site_symmetry_4
    _geom_torsion
    _geom_torsion_publ_flag
    C1 C2 C3 C4 . . . . 1.1(6) ?
    C1 C2 C3 N3 . . . . -178.2(3) ?
    C5 C4 C3 C2 . . . . 0.8(6) ?
    C5 C4 C3 N3 . . . . -179.8(3) ?
    O4 N3 C3 C2 . . . . 167.0(3) ?
    O3 N3 C3 C2 . . . . -14.0(5) ?
    O4 N3 C3 C4 . . . . -12.3(5) ?
    O3 N3 C3 C4 . . . . 166.7(3) ?
    C3 C2 C1 C6 . . . . -2.9(6) ?
    C3 C2 C1 N1 . . . . -179.7(3) ?
    O7 C6 C1 C2 . . . . -178.4(4) ?
    C5 C6 C1 C2 . . . . 2.5(5) ?
    O7 C6 C1 N1 . . . . -1.8(6) ?
    C5 C6 C1 N1 . . . . 179.1(3) ?
    O2 N1 C1 C2 . . . . 16.5(5) ?
    O1 N1 C1 C2 . . . . -163.9(4) ?
    O2 N1 C1 C6 . . . . -160.4(3) ?
    O1 N1 C1 C6 . . . . 19.2(5) ?
    C3 C4 C5 C6 . . . . -1.1(5) ?
    C3 C4 C5 N2 . . . . -179.0(3) ?
    O7 C6 C5 C4 . . . . -179.6(4) ?
    C1 C6 C5 C4 . . . . -0.4(5) ?
    O7 C6 C5 N2 . . . . -1.8(5) ?
    C1 C6 C5 N2 . . . . 177.4(3) ?
    O5 N2 C5 C4 . . . . 26.6(5) ?
    O6 N2 C5 C4 . . . . -153.5(3) ?
    O5 N2 C5 C6 . . . . -151.4(3) ?
    O6 N2 C5 C6 . . . . 28.5(5) ?
loop_
    _geom_hbond_atom_site_label_D
    _geom_hbond_atom_site_label_H
    _geom_hbond_atom_site_label_A
    _geom_hbond_site_symmetry_A
    _geom_hbond_distance_DH
    _geom_hbond_distance_HA
    _geom_hbond_distance_DA
    _geom_hbond_angle_DHA
    O11 H1W O1 7_665 0.73(5) 2.25(6) 2.923(4) 155(6)
    O8 H3W O3 4 0.79(5) 2.09(5) 2.882(4) 172(5)
    O8 H4W O10 3_455 0.80(2) 1.96(2) 2.758(5) 171(5)
    O9 H5W O6 5_665 0.85(5) 2.59(5) 2.951(4) 107(4)
    O9 H5W O7 5_665 0.85(5) 2.10(5) 2.905(5) 159(5)
    O10 H9W O11 5_665 0.75(6) 2.30(5) 2.993(5) 154(5)
    C4 H4 O2 6_566 0.93 2.57 3.195(4) 124.9
    O11 H2W O6 . 0.88(6) 2.54(5) 2.953(4) 109(4)
    O11 H2W O7 . 0.88(6) 2.01(6) 2.877(4) 166(5)
    O9 H6W O10 . 0.81(4) 1.97(2) 2.763(5) 167(5)
    O10 H8W O1 . 0.87(7) 2.18(7) 2.891(4) 140(5)
    O10 H8W O7 . 0.87(7) 2.20(7) 2.936(4) 142(6)
