# Supplementary material for: Hexaaqua­cadmium(II) dipicrate monohydrate
Source: Acta Crystallogr Sect E Struct Rep Online. 2009 May 7;65(Pt 6):m620. doi: 10.1107/S1600536809015049 (PMC2969625; doi:10.1107/S1600536809015049)
Supplement: Supplementary file 2 [file e-65-0m620-Isup2.hkl]

#
# h,k,l, Fc-squared, Fo-squared, sigma(Fo-squared) and status flag
#
data_I
_shelx_title ' cdpic in P b n b'
_shelx_refln_list_code          4
_shelx_F_calc_maximum      590.05
_exptl_crystal_F_000      1432.00
_reflns_d_resolution_high  0.8422
 
loop_
 _symmetry_equiv_pos_as_xyz
 'x, y, z'
 '-x, -y+1/2, z+1/2'
 'x+1/2, -y+1/2, -z'
 '-x+1/2, y, -z+1/2'
 '-x, -y, -z'
 'x, y-1/2, -z-1/2'
 '-x-1/2, y-1/2, z'
 'x-1/2, -y, z-1/2'
 
_cell_length_a     7.2823
_cell_length_b    13.2249
_cell_length_c    25.3798
_cell_angle_alpha  90.000
_cell_angle_beta   90.000
_cell_angle_gamma  90.000
 
_shelx_F_squared_multiplier     1.000
 
loop_
 _refln_index_h
 _refln_index_k
 _refln_index_l
 _refln_F_squared_calc
 _refln_F_squared_meas
 _refln_F_squared_sigma
 _refln_observed_status
   2   0   0   348158.69   348379.28    373.97 o
   4   0   0    82078.13    81260.33    215.05 o
   6   0   0    12332.92    12096.81    106.84 o
   8   0   0     1494.37     1447.60     41.66 o
   0   2   0    61637.94    73196.08    109.44 o
   1   2   0     4313.11     4581.41     30.54 o
   2   2   0    34367.68    37693.18    106.04 o
   3   2   0     7065.17     7528.96     57.21 o
   4   2   0    39204.65    39695.39    150.05 o
   5   2   0     4686.63     4677.29     61.59 o
   6   2   0     6182.43     6083.48     77.76 o
   7   2   0      160.50       89.73     20.01 o
   8   2   0     3215.01     3223.57     73.10 o
   0   4   0    13696.28    14231.14     63.96 o
   1   4   0       24.91      -16.93     16.93 o
   2   4   0     7911.19     7974.13     56.19 o
   3   4   0      197.85      253.11     12.68 o
   4   4   0     4464.19     4396.08     54.95 o
   5   4   0      739.01      702.63     21.52 o
   6   4   0     3276.01     3249.98     62.77 o
   7   4   0        0.85        7.23     30.07 o
   8   4   0     1973.62     2116.55     55.23 o
   0   6   0    40296.88    43082.24    138.07 o
   1   6   0        5.82       31.60     10.06 o
   2   6   0    38422.22    40337.78    145.25 o
   3   6   0      681.93      727.47     21.48 o
   4   6   0     8224.85     8305.86     79.93 o
   5   6   0       46.99      -15.02     27.74 o
   6   6   0     4270.27     4278.28     70.77 o
   7   6   0        8.76       -8.86     30.07 o
   0   8   0     4021.09     4075.35     51.62 o
   1   8   0     1150.20     1265.60     33.02 o
   2   8   0    23321.14    24069.32    127.49 o
   3   8   0      509.35      562.27     20.77 o
   4   8   0      540.09      568.71     21.79 o
   5   8   0     1130.47     1127.06     33.97 o
   6   8   0       48.90       -8.39     31.99 o
   7   8   0      675.35      646.87     28.63 o
   0  10   0     2835.60     2854.86     53.89 o
   1  10   0      893.79      822.66     24.32 o
   2  10   0     2404.52     2450.11     52.65 o
   3  10   0     3237.76     3109.01     60.07 o
   4  10   0      368.79      392.97     22.32 o
   5  10   0     1247.05     1119.83     32.94 o
   6  10   0      992.61     1041.39     32.18 o
   0  12   0     1994.20     1992.71     52.69 o
   1  12   0       37.99      -31.03     31.03 o
   2  12   0     2050.26     2033.23     56.13 o
   3  12   0      373.92      388.67     22.71 o
   4  12   0     1334.75     1376.11     40.53 o
   5  12   0      215.39      167.81     23.81 o
   0  14   0     4202.24     4125.74     78.60 o
   1  14   0        2.64      -29.93     35.35 o
   2  14   0     2676.67     2635.24     67.96 o
   3  14   0       20.59       43.67     34.54 o
   1   0   1      130.67      158.34     20.70 o
   3   0   1      323.74      349.31      8.79 o
   5   0   1       49.16       76.15      9.73 o
   7   0   1        0.09        0.48     21.43 o
   1   1   1    17445.34    17688.71     36.70 o
   2   1   1     8983.51     9079.13    112.79 o
   3   1   1     5027.63     4459.67     30.95 o
   4   1   1        4.49       18.84     14.79 o
   5   1   1     5667.35     5510.27     55.24 o
   6   1   1      120.52      152.30     13.17 o
   7   1   1     1606.04     1595.42     55.74 o
   8   1   1        0.55       20.63     22.24 o
   0   2   1      953.76      945.47     40.22 o
   1   2   1     5078.31     5207.09     23.22 o
   2   2   1    22638.59    24330.34     59.98 o
   3   2   1    11115.42    11502.85     68.25 o
   4   2   1     2985.62     3136.48     53.00 o
   5   2   1     1979.73     1955.86     30.57 o
   6   2   1       89.72       68.91     21.04 o
   7   2   1       78.72       62.45     19.94 o
   8   2   1      156.82      142.86     16.48 o
   1   3   1    40130.64    42439.61     74.15 o
   2   3   1       14.01      221.45    120.27 o
   3   3   1    17309.60    17759.35    108.60 o
   4   3   1      412.57      358.77     11.43 o
   5   3   1     6949.94     6981.24     52.98 o
   6   3   1      325.73      305.02     15.12 o
   7   3   1     2352.52     2610.13     85.31 o
   8   3   1       28.14       -1.25     23.43 o
   0   4   1     6156.51     6753.82     31.75 o
   1   4   1        3.89      -46.40     48.61 o
   2   4   1      366.54      319.08     37.98 o
   3   4   1      238.45      435.27     54.03 o
   4   4   1      298.22      344.42     37.42 o
   5   4   1      766.87      763.47     15.83 o
   6   4   1     2608.03     2631.69     61.95 o
   7   4   1      572.18      468.10     23.67 o
   8   4   1      434.88      416.10     31.25 o
   1   5   1    11949.45    12234.64    104.82 o
   2   5   1     1384.63     1451.04     20.80 o
   3   5   1    11597.11    11698.30    105.93 o
   4   5   1       49.13       49.90     20.76 o
   5   5   1     2415.33     2403.75     38.61 o
   6   5   1      259.90      228.58     31.76 o
   7   5   1     2335.06     2380.60     47.94 o
   8   5   1       13.24        8.65     23.55 o
   0   6   1     3368.33     3882.07     30.45 o
   1   6   1     1767.49     1847.27     22.76 o
   2   6   1     1745.63     1679.12    126.41 o
   3   6   1      860.72      866.93     19.59 o
   4   6   1      288.71      259.52     12.64 o
   5   6   1       33.32       18.21     18.33 o
   6   6   1       11.99       29.08     20.22 o
   7   6   1        4.88       -0.96     22.09 o
   1   7   1    14281.33    15007.73     63.64 o
   2   7   1       45.89        4.90     35.30 o
   3   7   1    12285.22    12081.13     65.08 o
   4   7   1      481.89      527.01     37.79 o
   5   7   1     1964.77     1977.72     35.10 o
   6   7   1       11.83      -20.57     20.57 o
   7   7   1     1755.78     1750.24     34.53 o
   0   8   1       53.68       30.50     14.11 o
   1   8   1       61.44       67.01     11.64 o
   2   8   1       31.97      -14.55     17.24 o
   3   8   1       69.48       64.35     11.28 o
   4   8   1       31.59       37.63     18.24 o
   5   8   1      282.81      262.50     15.38 o
   6   8   1      201.10      204.73     18.94 o
   7   8   1       89.98      108.56     30.80 o
   1   9   1    16478.39    16031.15    118.60 o
   2   9   1       29.50       32.23     16.50 o
   3   9   1    11752.90    11474.21     71.29 o
   4   9   1     1182.43     1210.36     26.51 o
   5   9   1     4662.75     4788.87     54.78 o
   6   9   1       53.07       59.68     17.30 o
   7   9   1     1985.79     2025.79     39.36 o
   0  10   1        1.59      -18.94     18.94 o
   1  10   1       98.13       79.05     49.01 o
   2  10   1      917.03      994.25     21.66 o
   3  10   1      506.29      474.37     16.12 o
   4  10   1      210.21      229.92     14.55 o
   5  10   1      173.06      174.95     15.48 o
   6  10   1        8.28       54.88     14.94 o
   1  11   1     8170.21     8320.08     63.89 o
   2  11   1      149.05      179.17     35.44 o
   3  11   1     4106.58     3990.80     71.44 o
   4  11   1      114.25      123.26     42.99 o
   5  11   1     2004.08     2075.26     42.12 o
   6  11   1       33.31        8.25     24.23 o
   0  12   1     6236.26     6393.17     60.07 o
   1  12   1        2.65      -21.18     21.18 o
   2  12   1     1861.01     1932.49     37.76 o
   3  12   1       80.14       62.70     17.56 o
   4  12   1      343.42      328.40     17.61 o
   5  12   1       85.70       67.16     18.68 o
   1  13   1     4436.53     4258.35     53.17 o
   2  13   1       20.82       46.58     36.32 o
   3  13   1     2386.78     2360.13     44.75 o
   4  13   1        9.33      -23.94     34.77 o
   0  14   1       31.31       17.59     23.77 o
   1  14   1       43.22       30.31     17.57 o
   2  14   1      966.54      899.82     21.63 o
   3  14   1        5.20      -21.11     23.37 o
   1  15   1     3640.14     3482.91     80.66 o
   2  15   1       19.69       50.74     24.44 o
   2   0   2       82.76       61.15      9.88 o
   4   0   2    18640.04    17514.34     97.99 o
   6   0   2     3007.03     2867.42     56.80 o
   8   0   2     2385.30     2398.85     63.94 o
   1   1   2        1.02        8.71      9.60 o
   2   1   2      887.39      875.27     20.02 o
   3   1   2     1117.11     1080.76     25.66 o
   4   1   2     1239.88     1254.19     30.90 o
   5   1   2      166.84      162.75     15.66 o
   6   1   2       37.07       42.29     16.68 o
   7   1   2        3.49       51.68     28.65 o
   8   1   2        9.97        3.51     30.78 o
   0   2   2    23813.99    25408.87     64.36 o
   1   2   2     3780.33     3779.48     29.52 o
   2   2   2     1654.44     1828.79     26.35 o
   3   2   2     8666.99     8824.01     62.59 o
   4   2   2     3695.31     3436.79     48.58 o
   5   2   2     1905.00     2053.37     44.22 o
   6   2   2     2658.06     2543.91     55.64 o
   7   2   2      949.30      925.10     28.92 o
   8   2   2      891.95      902.45     31.30 o
   1   3   2    10952.59    10771.88     54.12 o
   2   3   2     9253.51     9743.81     60.48 o
   3   3   2     1230.67     1317.34     29.03 o
   4   3   2      305.13      258.91     14.63 o
   5   3   2     1013.73     1025.51     30.49 o
   6   3   2       37.99       28.41     26.03 o
   7   3   2       38.27       52.35     31.45 o
   8   3   2        0.92       16.79     30.85 o
   0   4   2     9223.44     9615.00     53.49 o
   1   4   2      644.64      605.36     16.46 o
   2   4   2    12489.54    12838.70     71.40 o
   3   4   2        3.24       37.65     10.98 o
   4   4   2     8137.49     8133.65     73.14 o
   5   4   2      581.41      563.23     21.19 o
   6   4   2     2570.73     2642.30     57.08 o
   7   4   2       13.16        2.05     31.49 o
   8   4   2     1090.55     1252.54     37.15 o
   1   5   2    31652.29    33214.13    113.98 o
   2   5   2      282.35      311.16     12.65 o
   3   5   2     1775.91     1774.92     37.10 o
   4   5   2     1866.59     1923.72     41.03 o
   5   5   2       14.50       22.24     24.40 o
   6   5   2        0.11       20.72     27.91 o
   7   5   2      140.41      170.60     22.18 o
   8   5   2      177.20      205.57     26.64 o
   0   6   2    11135.19    11085.51     70.45 o
   1   6   2      459.06      469.26     17.05 o
   2   6   2    36927.31    37869.80    142.00 o
   3   6   2        7.34       30.74     18.49 o
   4   6   2    10602.50    10458.64     89.47 o
   5   6   2       92.01       74.32     17.32 o
   6   6   2     4646.11     4715.10     75.74 o
   7   6   2       55.83       54.51     31.70 o
   1   7   2      348.63      381.83     14.56 o
   2   7   2       75.39       69.68     13.18 o
   3   7   2       13.68       41.51     22.10 o
   4   7   2     1348.10     1246.48     33.30 o
   5   7   2       11.84       86.96     17.96 o
   6   7   2        2.30       16.93     28.02 o
   7   7   2       14.88       37.40     21.50 o
   0   8   2     7989.21     8045.95     71.29 o
   1   8   2      173.32      226.84     15.02 o
   2   8   2     9952.30    10166.72     84.14 o
   3   8   2     1741.41     1793.30     43.22 o
   4   8   2     4609.59     4582.65     68.41 o
   5   8   2      928.25      920.48     26.69 o
   6   8   2     6293.44     6272.68     91.61 o
   7   8   2      530.21      520.34     27.32 o
   1   9   2       48.37       23.13     23.59 o
   2   9   2      181.82      175.61     17.22 o
   3   9   2       25.52       28.83     28.27 o
   4   9   2       12.46        0.00     28.09 o
   5   9   2       31.75       21.50     29.86 o
   6   9   2        4.85       26.92     29.97 o
   7   9   2        6.27       15.44     34.64 o
   0  10   2     5552.33     5738.66     70.88 o
   1  10   2        0.52        2.20     25.68 o
   2  10   2    13812.11    14069.20    112.43 o
   3  10   2      657.13      607.53     23.96 o
   4  10   2     5482.36     5519.24     81.20 o
   5  10   2      409.81      395.77     24.87 o
   6  10   2     1867.06     1881.24     52.24 o
   1  11   2       63.21       55.44     28.69 o
   2  11   2        8.51       22.14     27.49 o
   3  11   2       51.43       50.90     28.05 o
   4  11   2      224.60      218.23     21.75 o
   5  11   2       16.60        1.13     32.13 o
   6  11   2        1.17      -35.38     35.38 o
   0  12   2    11951.08    11962.17    112.60 o
   1  12   2        7.00      -13.64     27.49 o
   2  12   2     7235.62     7241.84     92.04 o
   3  12   2      179.33      205.61     21.50 o
   4  12   2     3827.57     3858.34     75.24 o
   5  12   2        0.18       35.38     34.18 o
   1  13   2      326.80      362.34     24.59 o
   2  13   2      612.32      567.52     26.29 o
   3  13   2       29.92       37.86     33.61 o
   4  13   2       60.75      -18.03     35.14 o
   0  14   2     2594.97     2489.71     64.63 o
   1  14   2       50.16       72.93     20.83 o
   2  14   2     1121.24     1103.32     33.22 o
   3  14   2        7.78        2.44     33.12 o
   1  15   2      386.42      434.83     27.25 o
   2  15   2      224.16      201.86     28.87 o
   1   0   3      583.89      618.63     13.81 o
   3   0   3      153.15      165.24     11.12 o
   5   0   3       34.21       40.77     15.34 o
   7   0   3      197.54      177.52     21.15 o
   1   1   3    43431.95    44082.88     92.65 o
   2   1   3    19600.86    20105.74     75.97 o
   3   1   3    22615.23    23234.24     98.84 o
   4   1   3      356.73      321.52     14.25 o
   5   1   3    12099.69    12043.41     94.12 o
   6   1   3      265.40      266.42     18.92 o
   7   1   3     2589.77     2701.59     61.72 o
   8   1   3       91.29       26.99     34.11 o
   0   2   3     2036.54     2020.16     20.88 o
   1   2   3        9.20       63.44      8.25 o
   2   2   3     1725.10     1551.72     25.14 o
   3   2   3      265.94      325.62     12.08 o
   4   2   3      683.45      775.18     23.65 o
   5   2   3       85.28      119.27     15.20 o
   6   2   3        0.01      -16.40     26.10 o
   7   2   3      500.43      443.00     25.23 o
   8   2   3        4.16        2.37     31.74 o
   1   3   3    12862.48    13137.43     59.93 o
   2   3   3     4696.69     4817.81     43.29 o
   3   3   3    16949.83    17317.86     90.12 o
   4   3   3      516.51      512.19     16.23 o
   5   3   3     9600.49     9639.89     88.04 o
   6   3   3       55.29        5.07     26.32 o
   7   3   3     4504.82     4588.22     78.45 o
   8   3   3      141.63      140.45     21.57 o
   0   4   3     3911.91     4058.71     37.02 o
   1   4   3      122.83      104.84      9.46 o
   2   4   3    11805.79    12307.34     70.42 o
   3   4   3     2691.97     2810.29     41.00 o
   4   4   3       15.80       22.49     20.30 o
   5   4   3     1154.10     1219.48     33.26 o
   6   4   3       14.58        6.09     29.22 o
   7   4   3      335.59      305.83     22.89 o
   8   4   3        4.89        8.61     32.66 o
   1   5   3    11537.60    11842.79     68.85 o
   2   5   3       29.52      112.04     11.16 o
   3   5   3    13705.26    14238.95     89.53 o
   4   5   3      983.22      941.87     28.47 o
   5   5   3     6972.29     6865.67     79.13 o
   6   5   3        0.32      -22.67     28.23 o
   7   5   3     2766.65     2881.45     67.94 o
   8   5   3       23.44       46.86     32.83 o
   0   6   3     2143.15     2509.75     37.28 o
   1   6   3     1273.55     1231.80     28.14 o
   2   6   3     3443.09     3694.86     46.59 o
   3   6   3     1626.57     1661.93     37.30 o
   4   6   3       28.44       51.15     15.09 o
   5   6   3      299.78      233.84     21.44 o
   6   6   3      158.27      158.74     20.58 o
   7   6   3      152.23      164.86     22.42 o
   1   7   3    16362.46    17144.75     96.96 o
   2   7   3      228.59      198.02     14.81 o
   3   7   3    14115.95    14435.24    101.20 o
   4   7   3      374.68      378.64     19.17 o
   5   7   3     5971.92     6036.49     79.87 o
   6   7   3      233.36      199.13     21.01 o
   7   7   3     2676.87     2665.90     67.64 o
   0   8   3      313.88      306.68     15.52 o
   1   8   3       32.99      116.64     13.32 o
   2   8   3      178.64      155.95     16.01 o
   3   8   3        7.92      -23.20     23.20 o
   4   8   3       95.01      122.28     17.53 o
   5   8   3        1.36      -28.65     28.65 o
   6   8   3       17.00       54.09     31.95 o
   7   8   3      195.36      157.68     23.77 o
   1   9   3     6000.16     6312.33     70.27 o
   2   9   3       23.26       -5.56     24.62 o
   3   9   3     6401.49     6347.01     77.51 o
   4   9   3     1225.18     1174.31     37.30 o
   5   9   3     2383.91     2468.11     60.15 o
   6   9   3       48.92       42.79     32.91 o
   7   9   3     1502.58     1547.26     45.21 o
   0  10   3      899.04      841.42     25.14 o
   1  10   3        1.28       38.86     25.72 o
   2  10   3       32.30       42.65     28.80 o
   3  10   3      117.73      138.51     18.53 o
   4  10   3      197.45      219.68     20.62 o
   5  10   3        4.43        8.43     30.28 o
   6  10   3        9.15       43.18     31.52 o
   1  11   3      241.99      242.15     20.16 o
   2  11   3        0.19        9.42     28.80 o
   3  11   3      919.81      977.89     29.92 o
   4  11   3      622.57      628.13     26.37 o
   5  11   3     2595.71     2551.83     63.77 o
   6  11   3       15.07       12.79     32.83 o
   0  12   3     1359.47     1331.00     40.67 o
   1  12   3       46.70       45.69     29.22 o
   2  12   3       21.81      -15.20     31.91 o
   3  12   3       88.16       99.82     19.91 o
   4  12   3      257.85      307.22     23.42 o
   5  12   3       56.58       72.47     21.39 o
   1  13   3     3238.60     3293.73     68.89 o
   2  13   3        7.06        8.36     28.83 o
   3  13   3     1541.01     1534.28     47.23 o
   4  13   3       14.29       76.08     21.68 o
   0  14   3       25.45       59.65     33.05 o
   1  14   3       41.66        0.00     33.86 o
   2  14   3        1.00       47.18     35.74 o
   3  14   3      376.38      387.92     25.86 o
   1  15   3     1059.97     1009.20     32.75 o
   2  15   3      206.43      201.39     26.89 o
   0   0   4     5955.86     4863.81     27.41 o
   2   0   4     3641.57     3294.88     32.54 o
   4   0   4    17681.02    17809.14    100.81 o
   6   0   4     6734.70     6815.76     82.47 o
   8   0   4     1932.83     1935.65     51.89 o
   1   1   4       24.15       19.73      7.69 o
   2   1   4       45.65       67.16      9.25 o
   3   1   4      144.71      172.50     11.34 o
   4   1   4      479.96      464.83     15.77 o
   5   1   4      311.34      383.76     17.54 o
   6   1   4       10.03       55.96     16.79 o
   7   1   4       41.50       31.63     30.07 o
   8   1   4       25.78       34.92     21.29 o
   0   2   4    36906.05    36778.89     88.45 o
   1   2   4      132.37      162.96      9.04 o
   2   2   4    14190.32    13846.23     67.80 o
   3   2   4     3619.40     3597.08     42.22 o
   4   2   4     9961.29     9960.23     77.05 o
   5   2   4      350.86      387.71     17.75 o
   6   2   4     2827.00     2762.76     57.46 o
   7   2   4       21.95       25.01     30.11 o
   8   2   4     1318.78     1309.84     37.76 o
   1   3   4     9185.24     9225.23     51.83 o
   2   3   4     9060.16     9088.58     58.22 o
   3   3   4       18.22        3.93     16.61 o
   4   3   4      815.65      942.84     26.06 o
   5   3   4      238.12      146.00     20.97 o
   6   3   4       20.71       29.72     26.21 o
   7   3   4       24.92       14.27     30.00 o
   8   3   4      105.07      144.42     22.21 o
   0   4   4     5945.02     6060.37     44.99 o
   1   4   4     1264.68     1224.84     24.22 o
   2   4   4     9436.27     9218.11     62.65 o
   3   4   4       28.96      -10.45     18.77 o
   4   4   4     9791.73     9530.90     80.07 o
   5   4   4      324.86      306.34     19.24 o
   6   4   4     4176.37     4088.33     69.14 o
   7   4   4        0.45        1.06     29.72 o
   8   4   4     1286.17     1279.26     39.10 o
   1   5   4     5158.47     6005.25     50.46 o
   2   5   4     1394.27     1494.17     30.10 o
   3   5   4     2983.75     3183.37     46.01 o
   4   5   4     3081.08     3153.44     50.43 o
   5   5   4     2320.49     2277.24     50.62 o
   6   5   4      123.84      140.67     19.77 o
   7   5   4      218.73      213.48     22.42 o
   8   5   4      223.41      239.44     26.14 o
   0   6   4    29008.84    29881.10    118.18 o
   1   6   4      422.73      434.67     14.18 o
   2   6   4    26414.15    26856.01    120.91 o
   3   6   4       20.15      -23.63     23.63 o
   4   6   4     8990.87     8892.75     85.09 o
   5   6   4      110.38      194.51     18.14 o
   6   6   4     3865.74     3786.26     69.82 o
   7   6   4        4.07       17.99     31.03 o
   1   7   4      354.69      395.86     15.59 o
   2   7   4        9.02       -3.33     20.90 o
   3   7   4      262.14      316.32     16.86 o
   4   7   4      196.03      197.68     17.29 o
   5   7   4      200.75      198.14     21.33 o
   6   7   4       49.27       76.51     19.73 o
   7   7   4       20.28       50.58     31.98 o
   0   8   4      725.85      693.57     21.41 o
   1   8   4        4.35       93.16     13.60 o
   2   8   4     4944.29     4738.22     60.47 o
   3   8   4      123.85      104.79     15.91 o
   4   8   4     5872.74     5797.66     76.00 o
   5   8   4        5.65       35.07     26.78 o
   6   8   4     4670.64     4659.97     80.69 o
   7   8   4        0.34       -4.92     32.44 o
   1   9   4      151.27      144.11     16.05 o
   2   9   4       13.69      -10.56     23.87 o
   3   9   4       20.95       10.06     26.64 o
   4   9   4       43.69       39.14     18.14 o
   5   9   4      337.72      323.58     22.43 o
   6   9   4       36.60       11.33     31.24 o
   0  10   4    11822.48    12129.10    100.91 o
   1  10   4       93.65       47.43     29.93 o
   2  10   4    10623.22    10690.13     99.20 o
   3  10   4      102.11       86.72     18.31 o
   4  10   4     4137.26     4116.85     71.94 o
   5  10   4        0.00      -29.47     29.47 o
   6  10   4     2118.02     2051.12     53.64 o
   1  11   4       10.04      -14.91     27.70 o
   2  11   4        6.26       -6.91     29.58 o
   3  11   4      220.85      212.35     20.23 o
   4  11   4      388.71      314.56     23.88 o
   5  11   4      177.39      191.79     23.10 o
   6  11   4        0.22      -29.61     35.00 o
   0  12   4     4069.13     4001.35     69.17 o
   1  12   4       12.32       -5.53     30.21 o
   2  12   4     4051.75     3907.12     71.29 o
   3  12   4      160.59      136.74     21.04 o
   4  12   4     2883.44     2745.35     66.80 o
   5  12   4        3.38      -20.97     34.71 o
   1  13   4       49.82       55.08     33.26 o
   2  13   4      939.62      905.46     28.68 o
   3  13   4        0.96        1.13     33.01 o
   4  13   4        0.65       -6.06     33.15 o
   0  14   4     2387.87     2249.39     62.98 o
   1  14   4       11.15       59.61     34.29 o
   2  14   4     1924.68     1792.10     50.86 o
   3  14   4        2.99       51.68     33.83 o
   1  15   4      426.97      423.47     30.65 o
   2  15   4      107.52       29.40     37.41 o
   1   0   5      477.89      320.71     11.60 o
   3   0   5      403.83      435.67     13.29 o
   5   0   5      932.41      959.10     29.29 o
   7   0   5        2.76       26.85     29.26 o
   1   1   5    32184.93    30901.45     86.19 o
   2   1   5     2658.34     2564.64     31.31 o
   3   1   5    27762.04    27648.89    111.53 o
   4   1   5     1414.58     1465.93     34.67 o
   5   1   5     9196.30     8962.38     83.23 o
   6   1   5        1.32        9.92     25.36 o
   7   1   5     4899.04     4873.32     79.97 o
   8   1   5       16.14       42.86     30.75 o
   0   2   5      269.39      294.12      9.54 o
   1   2   5     1235.44     1208.35     21.50 o
   2   2   5     8477.07     8617.61     54.93 o
   3   2   5     4449.30     4579.18     48.29 o
   4   2   5       76.96      116.01     13.21 o
   5   2   5       20.98       39.39     14.27 o
   6   2   5       53.55       33.44     17.43 o
   7   2   5       24.55        9.10     29.75 o
   8   2   5        1.47        5.67     21.22 o
   1   3   5    44007.32    44562.32    119.31 o
   2   3   5       66.62       46.34      9.35 o
   3   3   5    20602.63    21195.03    103.17 o
   4   3   5     2267.87     2213.61     46.63 o
   5   3   5     8644.83     8558.33     84.26 o
   6   3   5      186.45      170.15     19.70 o
   7   3   5     2472.11     2426.23     61.54 o
   8   3   5       37.57       22.00     34.78 o
   0   4   5    46538.93    46136.74    127.78 o
   1   4   5      416.63      395.50     12.41 o
   2   4   5        1.62      -18.84     18.84 o
   3   4   5        1.26       72.58     17.07 o
   4   4   5     3199.42     3188.60     50.06 o
   5   4   5       15.14       -6.55     24.51 o
   6   4   5      342.23      355.83     21.90 o
   7   4   5        5.50      -15.87     29.12 o
   8   4   5        5.47       -2.48     34.57 o
   1   5   5    12777.62    12513.42     73.02 o
   2   5   5      585.05      659.46     20.63 o
   3   5   5     6224.95     6119.73     62.05 o
   4   5   5        7.67       31.88     22.63 o
   5   5   5     3532.26     3517.94     59.99 o
   6   5   5        0.64       13.85     27.88 o
   7   5   5     1807.82     1877.96     49.30 o
   8   5   5       22.06       56.46     35.17 o
   0   6   5     5360.20     5893.22     54.38 o
   1   6   5      324.91      383.64     13.50 o
   2   6   5      506.48      556.54     17.79 o
   3   6   5      891.82      949.12     26.56 o
   4   6   5     1172.18     1161.17     32.52 o
   5   6   5      157.63      142.91     17.82 o
   6   6   5       19.55       50.30     28.97 o
   7   6   5      192.35      167.38     23.42 o
   1   7   5     4075.98     3617.66     49.35 o
   2   7   5     1091.57     1171.04     34.62 o
   3   7   5     3847.94     3791.11     54.63 o
   4   7   5      220.58      243.35     17.78 o
   5   7   5     3074.35     3133.03     61.65 o
   6   7   5       66.61       56.00     29.01 o
   7   7   5     1194.45     1210.75     35.63 o
   0   8   5     2459.46     2587.10     44.51 o
   1   8   5        3.31      -22.31     22.31 o
   2   8   5      846.81      977.34     28.79 o
   3   8   5        8.88       15.66     23.02 o
   4   8   5       18.04       -0.81     26.39 o
   5   8   5       33.11       28.90     27.13 o
   6   8   5       11.16       34.46     29.89 o
   7   8   5       64.69       83.91     24.48 o
   1   9   5     4773.31     4665.55     62.58 o
   2   9   5      243.62      255.62     18.35 o
   3   9   5     2444.66     2440.60     51.65 o
   4   9   5      765.10      692.04     25.20 o
   5   9   5     2430.09     2413.42     60.01 o
   6   9   5      145.61      149.49     21.22 o
   0  10   5       46.36       75.55     17.04 o
   1  10   5      352.36      257.77     21.54 o
   2  10   5      222.82      241.01     19.77 o
   3  10   5      211.53      209.90     19.56 o
   4  10   5       30.21       37.30     31.38 o
   5  10   5      235.99      263.01     23.17 o
   6  10   5        2.10      -13.39     33.33 o
   1  11   5     3545.81     3641.14     64.31 o
   2  11   5      566.86      505.37     23.32 o
   3  11   5     2652.86     2729.71     60.13 o
   4  11   5       10.16      -28.41     28.41 o
   5  11   5      820.90      879.34     30.02 o
   6  11   5       57.33       58.37     35.46 o
   0  12   5      407.13      435.75     23.17 o
   1  12   5       62.23       82.21     19.77 o
   2  12   5      300.21      271.70     22.85 o
   3  12   5       53.31       39.46     30.46 o
   4  12   5        3.32      -33.83     35.92 o
   5  12   5        0.49      -34.50     34.50 o
   1  13   5     3318.57     3236.81     67.90 o
   2  13   5      101.06       82.96     20.79 o
   3  13   5     2671.77     2527.81     66.51 o
   4  13   5      121.29      115.44     22.49 o
   0  14   5       82.45       83.63     22.46 o
   1  14   5       76.92       52.18     34.57 o
   2  14   5      179.40      188.07     24.27 o
   3  14   5      115.56      109.70     24.97 o
   1  15   5     2637.55     2663.61     70.15 o
   2  15   5        1.94       14.17     34.07 o
   0   0   6   146206.33   125660.46    188.30 o
   2   0   6    52911.40    49075.86    131.84 o
   4   0   6     6524.95     6446.96     63.10 o
   6   0   6     3215.80     3222.05     58.40 o
   8   0   6     1358.14     1279.98     37.05 o
   1   1   6      461.52      392.29     11.70 o
   2   1   6     1859.10     1971.14     28.98 o
   3   1   6      113.22      148.44     11.76 o
   4   1   6      716.54      720.77     22.41 o
   5   1   6       26.42       29.05     23.06 o
   6   1   6       78.94       44.46     27.70 o
   7   1   6        3.14       91.74     20.05 o
   8   1   6        0.17       14.42     32.27 o
   0   2   6     4980.84     4639.27     36.24 o
   1   2   6     3215.35     3017.71     32.30 o
   2   2   6    29914.73    28977.14    103.99 o
   3   2   6      265.97      298.60     13.39 o
   4   2   6    11756.16    11769.20     85.83 o
   5   2   6      110.99       63.16     16.86 o
   6   2   6     3051.78     3170.88     60.41 o
   7   2   6        6.72        3.08     30.99 o
   8   2   6     2121.60     2206.64     64.17 o
   1   3   6       42.77       59.69      9.32 o
   2   3   6      643.82      673.85     18.33 o
   3   3   6     2000.75     2119.59     36.02 o
   4   3   6     4386.15     4535.31     58.00 o
   5   3   6      217.40      245.94     17.89 o
   6   3   6      660.36      687.94     24.35 o
   7   3   6      467.90      435.33     24.48 o
   8   3   6       18.46       42.29     20.72 o
   0   4   6    13737.26    13699.41     70.89 o
   1   4   6      625.90      612.94     17.62 o
   2   4   6     8063.48     7684.96     59.83 o
   3   4   6       61.12       27.70     18.49 o
   4   4   6     5461.98     5487.08     63.69 o
   5   4   6        7.12       12.57     24.44 o
   6   4   6     3783.15     3834.09     69.15 o
   7   4   6       23.81       23.52     29.68 o
   8   4   6     1630.87     1701.99     50.92 o
   1   5   6    25603.41    28963.33    119.35 o
   2   5   6     3162.27     3624.03     44.76 o
   3   5   6    11113.23    12055.01     85.82 o
   4   5   6       66.12       99.86     16.51 o
   5   5   6      557.33      666.92     22.82 o
   6   5   6       39.93       26.21     27.77 o
   7   5   6      176.94      197.81     22.85 o
   8   5   6       26.56       -7.76     34.00 o
   0   6   6    40748.96    42780.82    147.49 o
   1   6   6       83.61      158.70     12.08 o
   2   6   6    12590.42    12648.48     86.10 o
   3   6   6     1271.16     1215.60     34.05 o
   4   6   6     7013.50     7021.60     76.41 o
   5   6   6      175.17      181.42     18.81 o
   6   6   6     3570.73     3500.90     69.45 o
   7   6   6        7.51       -9.17     32.23 o
   1   7   6      560.15      762.36     21.87 o
   2   7   6     2173.94     2225.30     42.01 o
   3   7   6      208.14      192.02     16.54 o
   4   7   6       30.19       16.58     24.33 o
   5   7   6      407.20      395.53     21.93 o
   6   7   6      424.37      396.20     23.95 o
   7   7   6        5.39      -23.94     32.73 o
   0   8   6    12426.94    13058.62     93.71 o
   1   8   6        3.00       83.45     14.03 o
   2   8   6    10699.61    10750.77     89.36 o
   3   8   6        4.90        2.90     22.74 o
   4   8   6     2647.93     2684.82     55.21 o
   5   8   6        1.08      -28.87     28.87 o
   6   8   6      253.78      294.08     22.67 o
   7   8   6        8.76      -18.81     33.86 o
   1   9   6      717.65      648.14     20.81 o
   2   9   6        1.83      -24.97     24.97 o
   3   9   6        0.78       21.54     26.32 o
   4   9   6       62.17       20.51     28.30 o
   5   9   6       41.19       43.53     32.52 o
   6   9   6       50.20       25.40     31.60 o
   0  10   6     8516.81     8605.61     88.07 o
   1  10   6       28.68        3.83     27.06 o
   2  10   6     3186.07     3188.61     58.47 o
   3  10   6     1329.98     1290.33     39.43 o
   4  10   6     2561.52     2584.68     59.56 o
   5  10   6      280.19      291.43     22.89 o
   6  10   6     2248.88     2316.33     64.03 o
   1  11   6        2.22       62.73     18.28 o
   2  11   6      314.48      267.67     21.90 o
   3  11   6        4.93      -30.25     30.25 o
   4  11   6        0.04      -10.52     29.61 o
   5  11   6       80.72      107.90     22.25 o
   0  12   6     2696.76     2734.02     59.96 o
   1  12   6       89.08      108.36     19.98 o
   2  12   6     3999.19     3899.95     71.32 o
   3  12   6      143.24      159.41     21.25 o
   4  12   6     2401.37     2404.42     65.57 o
   5  12   6       19.40       31.35     34.22 o
   1  13   6       45.64       29.15     31.91 o
   2  13   6      207.67      175.57     22.50 o
   3  13   6       74.41      120.97     22.17 o
   4  13   6       32.63       22.24     33.83 o
   0  14   6     2407.85     2359.94     63.98 o
   1  14   6        0.03       64.18     32.30 o
   2  14   6     2913.76     2942.41     69.92 o
   3  14   6        2.62        7.51     32.27 o
   1  15   6      452.67      500.96     30.58 o
   1   0   7     3931.44     5226.44     40.65 o
   3   0   7      155.40      165.63     12.36 o
   5   0   7     1735.64     1736.57     41.91 o
   7   0   7       11.76       40.80     29.61 o
   1   1   7    18375.07    17596.66     72.21 o
   2   1   7     1013.41     1025.98     24.45 o
   3   1   7    14003.91    13702.43     81.89 o
   4   1   7      140.52      101.25     13.96 o
   5   1   7     1694.47     1555.28     41.83 o
   6   1   7      353.38      329.90     21.86 o
   7   1   7     1309.94     1375.58     38.97 o
   8   1   7      168.50      162.60     22.92 o
   0   2   7      290.27      319.35     10.81 o
   1   2   7      912.89      883.60     21.26 o
   2   2   7    17696.97    17843.74     84.04 o
   3   2   7       14.76       31.21     15.73 o
   4   2   7     1012.37      976.05     27.41 o
   5   2   7       58.03       38.01     24.51 o
   6   2   7      108.83      101.28     19.20 o
   7   2   7       70.32       59.05     30.71 o
   8   2   7       61.09      106.80     22.07 o
   1   3   7    47750.89    47903.38    133.56 o
   2   3   7     1973.16     1995.25     31.56 o
   3   3   7    19451.93    19677.14    102.61 o
   4   3   7      249.57      250.56     15.59 o
   5   3   7     4726.17     4449.64     64.91 o
   6   3   7      207.70      244.90     20.65 o
   7   3   7     2038.59     2103.33     57.19 o
   8   3   7        4.90       11.23     32.09 o
   0   4   7     3788.52     4242.90     42.01 o
   1   4   7        7.19      -16.90     16.90 o
   2   4   7     2163.07     2285.25     35.79 o
   3   4   7        0.96      -18.14     18.14 o
   4   4   7     3402.34     3248.99     51.91 o
   5   4   7      121.76      112.54     16.22 o
   6   4   7      200.13      197.89     23.13 o
   7   4   7       51.78       47.64     30.64 o
   8   4   7       48.37       19.09     34.39 o
   1   5   7    18968.46    19110.02     95.14 o
   2   5   7      457.19      485.03     14.78 o
   3   5   7     6215.59     6328.62     64.24 o
   4   5   7      895.26      853.97     26.13 o
   5   5   7     5207.30     5001.67     71.04 o
   6   5   7       19.62       25.64     28.27 o
   7   5   7     1374.49     1416.63     43.93 o
   0   6   7    12543.45    13541.98     84.56 o
   1   6   7      107.27      106.35     12.12 o
   2   6   7       58.59       41.83     13.00 o
   3   6   7       69.05       73.43     13.78 o
   4   6   7      478.60      465.22     20.16 o
   5   6   7       22.73       38.93     27.38 o
   6   6   7      253.49      267.30     22.25 o
   7   6   7        2.06       12.75     31.38 o
   1   7   7    19690.40    21107.73    113.17 o
   2   7   7     1487.18     1497.90     37.18 o
   3   7   7     5852.67     6018.35     70.03 o
   4   7   7      283.82      320.18     20.51 o
   5   7   7     4510.25     4728.94     73.60 o
   6   7   7      113.26      152.60     20.30 o
   7   7   7     1027.10     1022.87     32.47 o
   0   8   7     1347.90     1366.59     36.47 o
   1   8   7       26.44       41.23     13.99 o
   2   8   7      268.23      265.09     17.47 o
   3   8   7      390.78      416.63     19.70 o
   4   8   7      120.59      113.78     17.89 o
   5   8   7       73.70       53.70     28.30 o
   6   8   7      188.59      211.77     22.00 o
   7   8   7        0.06        7.62     32.59 o
   1   9   7    15549.33    15559.49    111.15 o
   2   9   7      111.62       93.38     17.53 o
   3   9   7     8743.16     8822.40     92.87 o
   4   9   7      529.91      533.88     23.25 o
   5   9   7     5063.34     5087.86     81.90 o
   6   9   7       71.15       21.04     34.25 o
   0  10   7      133.11      124.62     17.96 o
   1  10   7      183.64      207.35     18.28 o
   2  10   7      635.30      641.12     24.06 o
   3  10   7        1.03       69.81     19.69 o
   4  10   7        2.88      -31.45     31.45 o
   5  10   7       53.97       59.30     31.38 o
   6  10   7        0.18       43.46     33.72 o
   1  11   7     5141.22     5091.17     75.14 o
   2  11   7       75.79       74.53     20.54 o
   3  11   7     2835.48     2965.85     63.65 o
   4  11   7       76.29       55.19     20.08 o
   5  11   7     1421.27     1346.25     41.06 o
   0  12   7     1034.59      980.42     28.96 o
   1  12   7        0.02       37.33     28.76 o
   2  12   7      255.01      249.55     22.18 o
   3  12   7       15.59      -15.97     31.13 o
   4  12   7        2.88       34.61     34.82 o
   5  12   7        1.17      -35.24     35.24 o
   1  13   7     1802.74     1813.33     47.67 o
   2  13   7        7.12       53.34     32.02 o
   3  13   7     2089.44     1999.92     53.00 o
   4  13   7        5.49        4.99     34.43 o
   0  14   7     1475.73     1467.09     41.31 o
   1  14   7       27.68       35.95     31.52 o
   2  14   7       44.34       67.26     35.35 o
   3  14   7        7.97      -16.44     35.56 o
   1  15   7     1911.89     1978.31     54.34 o
   0   0   8     9535.02     8371.05     60.76 o
   2   0   8    93651.26    90408.55    197.74 o
   4   0   8    17896.54    17498.37    106.71 o
   6   0   8     3193.80     3252.97     63.51 o
   8   0   8     2354.28     2441.21     68.94 o
   1   1   8     2769.74     2805.14     31.92 o
   2   1   8        1.72       11.44     13.71 o
   3   1   8      580.61      605.05     17.90 o
   4   1   8       39.63       41.73     12.89 o
   5   1   8        0.67       22.67     23.80 o
   6   1   8        2.78      -19.13     27.38 o
   7   1   8       69.13      105.17     20.54 o
   8   1   8       30.08       60.36     31.67 o
   0   2   8    16012.11    15588.74     71.64 o
   1   2   8      352.86      270.13     11.56 o
   2   2   8    10933.75    10150.86     65.78 o
   3   2   8       29.92        1.91     17.46 o
   4   2   8     3110.65     3034.06     46.85 o
   5   2   8        6.11       38.01     16.19 o
   6   2   8     4494.80     4239.96     69.73 o
   7   2   8       40.75       48.39     30.21 o
   8   2   8     1056.80     1049.43     35.98 o
   1   3   8     2440.80     2336.60     32.27 o
   2   3   8     3219.91     3323.11     41.40 o
   3   3   8        1.22        3.54     18.81 o
   4   3   8     2430.89     2372.28     44.29 o
   5   3   8      399.41      399.41     20.62 o
   6   3   8      266.42      232.87     20.37 o
   7   3   8      122.09      157.95     21.54 o
   8   3   8       15.08      -33.05     33.05 o
   0   4   8    23071.74    23211.83     98.64 o
   1   4   8      725.50      736.26     19.93 o
   2   4   8    16539.43    16258.85     90.51 o
   3   4   8        6.09        2.16     19.84 o
   4   4   8     6778.12     6837.98     72.00 o
   5   4   8       16.75       19.30     25.50 o
   6   4   8     2054.74     1979.99     52.76 o
   7   4   8      186.28      210.04     21.04 o
   8   4   8      790.51      770.03     33.67 o
   1   5   8     4608.25     5219.82     52.60 o
   2   5   8     2062.83     2203.77     37.83 o
   3   5   8      141.69      258.68     15.48 o
   4   5   8     1093.22     1131.50     33.65 o
   5   5   8      271.54      299.66     19.95 o
   6   5   8       26.87       19.34     28.83 o
   7   5   8      158.96      217.22     22.14 o
   0   6   8    17823.72    17433.70     97.35 o
   1   6   8       62.42       36.03     19.16 o
   2   6   8    12853.48    12632.64     88.82 o
   3   6   8       75.39       89.51     14.17 o
   4   6   8    10926.85    11104.95     97.48 o
   5   6   8       20.85      -10.34     28.34 o
   6   6   8     2984.17     3090.21     66.68 o
   7   6   8        2.50      -24.69     31.49 o
   1   7   8      795.95      939.53     26.31 o
   2   7   8      140.92      152.76     14.77 o
   3   7   8      252.30      269.44     16.79 o
   4   7   8      203.85      243.17     19.63 o
   5   7   8        5.28      -27.84     27.84 o
   6   7   8       25.00      -11.65     28.34 o
   7   7   8        4.19       55.18     30.11 o
   0   8   8    24074.95    24694.46    131.70 o
   1   8   8      235.56      214.24     16.08 o
   2   8   8     2062.29     2079.15     48.17 o
   3   8   8       55.34       75.52     18.28 o
   4   8   8     3608.30     3698.78     65.03 o
   5   8   8       18.86        7.79     28.30 o
   6   8   8     3012.66     3000.37     68.94 o
   7   8   8        2.23       19.27     33.65 o
   1   9   8     1065.02     1123.99     32.80 o
   2   9   8       95.93       91.99     17.53 o
   3   9   8      135.63      125.86     18.99 o
   4   9   8       26.20      -31.03     31.03 o
   5   9   8       22.08      -33.05     33.05 o
   6   9   8        0.02        9.49     31.03 o
   0  10   8     1148.25     1259.56     35.99 o
   1  10   8       14.55       23.13     26.71 o
   2  10   8     3324.43     3217.93     60.57 o
   3  10   8        0.61       71.09     19.87 o
   4  10   8     2623.19     2600.14     61.58 o
   5  10   8        3.90      -31.21     31.49 o
   6  10   8      413.21      398.73     28.63 o
   1  11   8       18.99       61.99     19.94 o
   2  11   8      174.47       92.00     21.57 o
   3  11   8       19.26       49.52     30.14 o
   4  11   8      117.68       93.52     20.97 o
   5  11   8        4.41      -36.23     36.23 o
   0  12   8     6777.92     6536.63     88.11 o
   1  12   8       42.86       46.72     32.76 o
   2  12   8     4817.05     4668.46     78.11 o
   3  12   8        3.46      -28.09     31.28 o
   4  12   8     2026.77     2100.42     62.29 o
   5  12   8        4.16       24.37     34.00 o
   1  13   8      417.77      478.01     25.97 o
   2  13   8      128.76      141.55     21.86 o
   3  13   8       10.11      -18.84     34.39 o
   4  13   8       47.75       44.28     24.02 o
   0  14   8      970.26     1013.98     31.62 o
   1  14   8        0.51      -34.57     34.57 o
   2  14   8     1361.80     1316.92     38.11 o
   3  14   8        0.18        2.55     34.96 o
   1  15   8       36.46       55.29     34.82 o
   1   0   9     3177.23     3173.16     34.96 o
   3   0   9       17.35      102.83     12.43 o
   5   0   9      202.47      235.38     17.64 o
   7   0   9        4.68       10.56     29.97 o
   1   1   9      479.40      394.20     11.45 o
   2   1   9     2394.84     2221.01     33.64 o
   3   1   9     6232.13     6312.86     59.69 o
   4   1   9      148.29      179.86     14.38 o
   5   1   9     2241.43     2263.04     48.17 o
   6   1   9        0.47       54.19     27.45 o
   7   1   9     2505.36     2448.68     61.18 o
   8   1   9       24.46       44.98     32.52 o
   0   2   9     7272.43     7224.10     51.93 o
   1   2   9     2768.74     2739.50     34.25 o
   2   2   9      465.44      551.93     18.08 o
   3   2   9       47.58       36.98     13.43 o
   4   2   9       50.84       -8.57     23.13 o
   5   2   9      313.67      326.74     19.03 o
   6   2   9      340.22      307.39     21.22 o
   7   2   9        9.29       40.66     28.37 o
   8   2   9       18.41       54.23     33.30 o
   1   3   9    32369.85    32138.54    117.15 o
   2   3   9       31.54       83.74     11.02 o
   3   3   9    23305.98    23417.71    117.85 o
   4   3   9       94.91       65.75     15.13 o
   5   3   9    10103.32     9914.70     95.41 o
   6   3   9      107.68      111.34     19.02 o
   7   3   9     4118.63     3972.22     77.81 o
   8   3   9        0.41       24.33     31.52 o
   0   4   9    11797.55    11723.00     72.97 o
   1   4   9      136.28       63.52     13.78 o
   2   4   9      458.95      611.07     17.93 o
   3   4   9       74.00       53.13     12.65 o
   4   4   9        1.03        1.35     23.52 o
   5   4   9       52.99       35.17     26.60 o
   6   4   9        0.00      -29.15     29.15 o
   7   4   9        3.39       20.12     30.07 o
   1   5   9     8152.40     7923.72     64.88 o
   2   5   9       72.13       58.27     12.58 o
   3   5   9     5298.22     5155.85     61.04 o
   4   5   9      530.95      566.32     20.24 o
   5   5   9     6426.61     5998.64     84.11 o
   6   5   9        0.12       38.43     27.66 o
   7   5   9     1457.08     1599.58     47.48 o
   0   6   9      540.82      625.89     19.60 o
   1   6   9       30.67        2.66     20.47 o
   2   6   9      155.27      165.48     14.42 o
   3   6   9     1636.13     1667.68     39.74 o
   4   6   9      167.42      207.17     17.78 o
   5   6   9      154.62      159.06     19.41 o
   6   6   9      509.95      512.27     25.41 o
   7   6   9        7.77      -33.61     33.61 o
   1   7   9     2841.73     2656.09     45.03 o
   2   7   9       16.82       15.94     21.00 o
   3   7   9     1369.21     1298.06     34.23 o
   4   7   9      131.37      124.52     17.89 o
   5   7   9     3649.25     3620.14     66.86 o
   6   7   9       24.93       32.34     29.75 o
   7   7   9      875.85      942.97     34.20 o
   0   8   9       14.39       42.72     22.21 o
   1   8   9      124.45      156.90     16.37 o
   2   8   9      246.14      266.82     17.64 o
   3   8   9       72.36       90.75     16.97 o
   4   8   9      130.20      129.44     18.70 o
   5   8   9        2.21       21.85     29.36 o
   6   8   9       21.82       32.98     29.97 o
   1   9   9    15045.00    15045.74    112.79 o
   2   9   9      302.44      304.70     19.66 o
   3   9   9     7776.22     7628.62     88.56 o
   4   9   9       18.70       60.50     18.99 o
   5   9   9     3739.79     3600.13     72.15 o
   6   9   9      188.66      148.43     22.96 o
   0  10   9      105.66      133.76     18.17 o
   1  10   9        0.01        3.26     25.82 o
   2  10   9        8.93       25.54     28.16 o
   3  10   9      312.39      300.23     21.47 o
   4  10   9        7.97       29.61     19.34 o
   5  10   9        0.46      -32.37     32.37 o
   6  10   9       24.71       -1.28     35.17 o
   1  11   9     3674.50     3740.97     67.51 o
   2  11   9        8.51      -16.82     27.31 o
   3  11   9     4032.73     4089.87     73.95 o
   4  11   9        0.85       -2.20     30.85 o
   5  11   9     2486.34     2408.71     65.96 o
   0  12   9      107.43      150.97     21.15 o
   1  12   9        5.79       20.83     30.50 o
   2  12   9      256.94      221.60     22.21 o
   3  12   9       89.47       56.00     31.21 o
   4  12   9        1.02       46.29     32.06 o
   1  13   9     1207.68     1205.99     37.51 o
   2  13   9       65.64       13.46     34.43 o
   3  13   9     1356.41     1356.78     40.95 o
   4  13   9       13.17      -34.96     34.96 o
   0  14   9      197.47      157.82     23.81 o
   1  14   9       70.68       35.78     33.33 o
   2  14   9        0.77       -1.24     33.79 o
   0   0  10      343.71      411.07     12.55 o
   2   0  10     9745.16     9363.71     66.27 o
   4   0  10     6333.62     6029.27     67.81 o
   6   0  10    10162.19    10414.58    106.29 o
   8   0  10     1738.51     1917.34     53.76 o
   1   1  10        0.07      -14.20     14.20 o
   2   1  10      966.71      963.09     27.28 o
   3   1  10      126.42      121.26     12.61 o
   4   1  10      105.27      124.62     14.98 o
   5   1  10       13.56      -16.47     23.94 o
   6   1  10       22.06      -12.75     29.79 o
   7   1  10       42.32       24.79     31.24 o
   8   1  10        0.51       38.08     32.02 o
   0   2  10      178.61       89.68     10.35 o
   1   2  10      413.29      368.13     12.51 o
   2   2  10    19978.58    19348.31     96.84 o
   3   2  10     1499.10     1575.81     33.78 o
   4   2  10     5630.37     5574.94     65.58 o
   5   2  10      716.58      655.12     22.26 o
   6   2  10     2365.08     2426.16     56.79 o
   7   2  10        8.54       62.59     19.20 o
   8   2  10     1230.98     1254.83     38.75 o
   1   3  10        0.46      -24.33     24.33 o
   2   3  10     1182.68     1209.00     29.66 o
   3   3  10       34.25       26.64     19.66 o
   4   3  10      313.50      401.34     17.68 o
   5   3  10      403.10      378.15     20.76 o
   6   3  10       30.27      -13.18     28.12 o
   7   3  10        0.34       35.67     20.44 o
   0   4  10    25122.82    24854.56    110.11 o
   1   4  10        0.56      568.74     16.68 o
   2   4  10    16530.01    16376.34     95.69 o
   3   4  10      312.81      307.24     15.20 o
   4   4  10     8531.51     8467.45     82.93 o
   5   4  10       18.02       65.07     17.29 o
   6   4  10     3284.54     3288.49     65.03 o
   7   4  10       48.05       59.44     20.93 o
   1   5  10      559.51      592.24     16.98 o
   2   5  10       78.93      153.99     14.77 o
   3   5  10     1655.09     1614.41     38.57 o
   4   5  10      390.80      409.90     19.31 o
   5   5  10      132.51      113.96     20.01 o
   6   5  10        0.04        4.04     27.95 o
   7   5  10      152.78      160.68     22.60 o
   0   6  10    15097.01    14776.50     94.62 o
   1   6  10        8.22       -3.90     18.84 o
   2   6  10     2450.85     2301.87     43.05 o
   3   6  10      196.47      186.63     16.69 o
   4   6  10     6984.84     6677.57     79.76 o
   5   6  10        0.51      -12.64     27.66 o
   6   6  10     4053.95     4203.71     75.61 o
   7   6  10       23.64       60.71     30.39 o
   1   7  10      145.68      165.44     14.84 o
   2   7  10       44.27       40.27     21.71 o
   3   7  10       28.64       63.86     15.37 o
   4   7  10      715.43      750.33     23.43 o
   5   7  10        8.86       26.71     28.23 o
   6   7  10        0.45       49.45     28.90 o
   7   7  10        0.05      -20.22     33.54 o
   0   8  10     1149.73     1100.21     30.82 o
   1   8  10       55.28       19.09     23.31 o
   2   8  10     1830.33     1735.41     43.47 o
   3   8  10        4.67       39.99     24.26 o
   4   8  10     7023.79     6863.36     87.66 o
   5   8  10       74.95       99.08     20.05 o
   6   8  10     2399.74     2278.07     64.58 o
   1   9  10        1.47       36.98     25.75 o
   2   9  10        5.12      -12.72     25.15 o
   3   9  10      159.91       95.01     20.79 o
   4   9  10       65.23       50.69     19.80 o
   5   9  10       60.88      -33.54     33.54 o
   6   9  10       12.58       43.99     30.25 o
   0  10  10     9307.32     9371.06     95.90 o
   1  10  10      422.83      409.65     21.86 o
   2  10  10     2740.46     2777.13     58.26 o
   3  10  10      264.34      242.01     21.72 o
   4  10  10     2702.53     2614.26     64.88 o
   5  10  10       44.39       76.01     21.29 o
   6  10  10     1615.12     1531.42     46.10 o
   1  11  10        1.28      -29.68     29.68 o
   2  11  10       37.27       39.21     28.09 o
   3  11  10        0.06      -18.52     31.17 o
   4  11  10      108.80      172.51     21.64 o
   5  11  10        5.24       14.81     32.23 o
   0  12  10     3136.18     3115.99     65.44 o
   1  12  10        6.45       28.34     28.34 o
   2  12  10     4314.90     4101.45     76.09 o
   3  12  10        5.74      -25.72     32.66 o
   4  12  10     2520.62     2434.61     66.39 o
   1  13  10        8.91        7.12     20.47 o
   2  13  10      112.23       46.83     33.33 o
   3  13  10        0.10       17.00     33.29 o
   0  14  10      104.94      128.55     22.17 o
   1  14  10        8.56      -13.35     33.22 o
   2  14  10      863.28      854.21     34.52 o
   1   0  11     1601.04     1577.54     29.12 o
   3   0  11      900.60      812.93     22.27 o
   5   0  11       11.69      -25.33     25.33 o
   7   0  11      119.61      135.81     21.86 o
   1   1  11     2075.77     1444.57     29.00 o
   2   1  11     1894.57     2037.52     34.84 o
   3   1  11     6745.50     6133.14     62.12 o
   4   1  11      417.42      378.21     18.14 o
   5   1  11     3508.64     3489.19     59.31 o
   6   1  11        1.75      112.71     20.01 o
   7   1  11     2710.25     2833.04     66.73 o
   8   1  11        4.45      -33.58     36.55 o
   0   2  11      841.44      865.65     24.19 o
   1   2  11        0.41      -16.65     16.65 o
   2   2  11      834.40      924.42     26.92 o
   3   2  11     2572.97     2626.48     43.60 o
   4   2  11      306.06      317.75     17.40 o
   5   2  11      127.54      164.58     17.54 o
   6   2  11      159.01      168.83     20.16 o
   7   2  11        2.30      -14.45     30.18 o
   1   3  11    22317.68    21277.37    102.47 o
   2   3  11      253.98      232.72     14.17 o
   3   3  11    12695.94    12364.71     90.27 o
   4   3  11     1041.10     1081.73     31.77 o
   5   3  11     5585.04     5333.95     74.55 o
   6   3  11       15.13      -27.06     27.06 o
   7   3  11     1406.73     1336.34     40.53 o
   0   4  11     3404.05     3241.13     43.85 o
   1   4  11      404.07      355.89     14.64 o
   2   4  11       68.07      -19.77     21.75 o
   3   4  11      570.32      558.94     19.00 o
   4   4  11      157.00      186.76     16.61 o
   5   4  11      344.48      327.21     20.48 o
   6   4  11        0.21       28.80     28.44 o
   7   4  11      218.66      201.18     22.50 o
   1   5  11     8972.37     8928.49     72.97 o
   2   5  11        9.01       60.85     13.25 o
   3   5  11     4771.63     4676.76     61.02 o
   4   5  11      415.31      393.25     20.23 o
   5   5  11     3560.24     3574.54     65.91 o
   6   5  11       11.50      -30.39     30.39 o
   7   5  11     1361.91     1396.74     38.89 o
   0   6  11      201.36      219.16     14.49 o
   1   6  11      495.12      459.53     16.98 o
   2   6  11      666.29      668.80     20.10 o
   3   6  11       66.34       42.19     23.66 o
   4   6  11      197.59      199.24     19.34 o
   5   6  11      106.01       97.56     18.99 o
   6   6  11        0.93       32.09     28.12 o
   7   6  11      183.42      165.29     23.10 o
   1   7  11     2985.98     2897.75     49.64 o
   2   7  11      153.21      133.94     16.51 o
   3   7  11     3359.97     3403.77     57.64 o
   4   7  11      359.29      322.96     21.47 o
   5   7  11     3979.06     4007.29     71.10 o
   6   7  11        0.06       34.75     30.71 o
   7   7  11     1201.72     1285.43     38.64 o
   0   8  11       74.60       97.13     15.44 o
   1   8  11      556.31      612.83     20.45 o
   2   8  11       55.47       58.98     16.58 o
   3   8  11        3.28      -23.87     25.68 o
   4   8  11      112.73      117.85     20.12 o
   5   8  11        3.07       10.38     30.96 o
   6   8  11       63.16       36.56     33.58 o
   1   9  11     6909.39     6555.11     78.32 o
   2   9  11      133.48      164.62     18.17 o
   3   9  11     4181.70     4046.02     70.38 o
   4   9  11      440.08      343.06     25.76 o
   5   9  11     3569.08     3491.43     72.42 o
   6   9  11       20.12       26.14     32.16 o
   0  10  11        3.20       45.48     27.84 o
   1  10  11       94.97       97.84     18.81 o
   2  10  11       91.29      115.16     19.02 o
   3  10  11        7.63      -28.34     28.34 o
   4  10  11        5.04      -31.63     31.63 o
   5  10  11       18.83      -26.99     33.44 o
   1  11  11     5327.13     5004.59     77.13 o
   2  11  11      371.86      397.25     22.36 o
   3  11  11     4118.67     3977.06     75.22 o
   4  11  11        5.96       -2.27     31.42 o
   5  11  11     1197.67     1258.93     37.43 o
   0  12  11      674.25      588.04     26.01 o
   1  12  11       20.13       16.54     30.78 o
   2  12  11     1163.76     1094.46     32.83 o
   3  12  11        3.99      -22.81     33.01 o
   4  12  11      309.25      303.33     24.41 o
   1  13  11     1797.17     1788.79     49.16 o
   2  13  11       30.58       59.37     31.81 o
   3  13  11     2187.62     2206.41     63.25 o
   0  14  11       60.23       69.11     22.85 o
   1  14  11        7.47      -33.05     33.05 o
   2  14  11        1.29      -17.85     34.18 o
   0   0  12    36716.81    35161.17    127.06 o
   2   0  12    38225.96    36410.55    140.47 o
   4   0  12     4596.88     4460.55     61.32 o
   6   0  12     2762.55     2708.40     61.24 o
   1   1  12     2440.09     2634.20     37.97 o
   2   1  12       75.30       19.13     19.45 o
   3   1  12     1116.34     1142.69     32.77 o
   4   1  12       11.30       33.22     14.10 o
   5   1  12       66.46       38.89     27.28 o
   6   1  12       83.65       63.19     31.81 o
   7   1  12        9.21      -17.99     32.41 o
   0   2  12    21958.40    20768.69    101.21 o
   1   2  12       33.49       -0.92     15.94 o
   2   2  12    29821.09    29539.45    128.83 o
   3   2  12     2602.59     2537.87     47.71 o
   4   2  12     9394.20     9164.79     86.30 o
   5   2  12      297.06      357.91     20.48 o
   6   2  12     5482.14     5346.71     81.80 o
   7   2  12       37.73       39.78     31.74 o
   1   3  12       39.10       28.34     17.00 o
   2   3  12      211.37      238.12     13.96 o
   3   3  12      511.28      490.78     17.37 o
   4   3  12     1723.74     1681.09     42.22 o
   5   3  12      307.45      302.54     21.01 o
   6   3  12        6.58        3.97     27.80 o
   7   3  12        0.19      -32.34     32.34 o
   0   4  12    13833.88    13577.56     87.37 o
   1   4  12      536.92      494.24     15.24 o
   2   4  12    10974.45    10879.49     83.30 o
   3   4  12      162.55      198.03     15.66 o
   4   4  12     6356.48     6130.24     75.09 o
   5   4  12      104.27      117.82     18.53 o
   6   4  12     3310.67     3502.25     67.94 o
   7   4  12       73.38       72.51     20.86 o
   1   5  12      535.48      620.22     19.03 o
   2   5  12     4244.33     4425.90     57.55 o
   3   5  12       24.80       -6.84     21.43 o
   4   5  12       94.32       83.81     17.39 o
   5   5  12        0.93      -23.55     30.82 o
   6   5  12      100.43       96.10     20.08 o
   7   5  12       72.69       92.38     21.29 o
   0   6  12    11267.94    11015.11     85.79 o
   1   6  12      519.90      496.95     17.26 o
   2   6  12     4451.01     4281.99     60.22 o
   3   6  12       19.74       -8.75     23.70 o
   4   6  12     4538.99     4570.19     68.89 o
   5   6  12      177.47      179.22     20.83 o
   6   6  12     1140.40     1236.95     38.22 o
   7   6  12        3.05        6.30     31.31 o
   1   7  12       96.17       75.98     15.34 o
   2   7  12       81.33       76.30     17.07 o
   3   7  12        1.14      -27.91     27.91 o
   4   7  12        7.82       38.79     26.99 o
   5   7  12       13.45       33.05     29.40 o
   6   7  12        0.32      -30.78     30.78 o
   0   8  12     8322.64     8290.59     84.00 o
   1   8  12        1.17      -25.22     25.22 o
   2   8  12     2168.88     2184.23     50.47 o
   3   8  12      275.19      212.89     20.05 o
   4   8  12     1490.54     1496.15     42.45 o
   5   8  12       92.51       76.83     20.26 o
   6   8  12      157.20      122.18     23.17 o
   1   9  12      170.11      198.06     19.31 o
   2   9  12       42.41       47.29     27.56 o
   3   9  12       15.41      -25.68     30.43 o
   4   9  12       15.16        2.02     30.99 o
   5   9  12       21.35       58.59     32.73 o
   6   9  12       20.83        7.62     33.15 o
   0  10  12     4406.76     4628.39     71.04 o
   1  10  12      272.04      240.59     21.68 o
   2  10  12     2441.33     2474.26     59.20 o
   3  10  12      712.40      626.44     25.98 o
   4  10  12     2623.04     2606.86     64.49 o
   5  10  12      384.97      355.33     25.30 o
   1  11  12       83.11       58.09     34.15 o
   2  11  12      422.39      373.21     23.24 o
   3  11  12      379.53      394.62     23.53 o
   4  11  12        9.61      -32.02     32.02 o
   5  11  12        0.04       32.59     23.31 o
   0  12  12      958.82      974.81     29.60 o
   1  12  12        6.63      -31.63     31.63 o
   2  12  12     1033.37      982.15     31.05 o
   3  12  12      246.19      259.04     23.35 o
   4  12  12     1033.73     1114.20     35.30 o
   1  13  12      168.83      129.72     24.09 o
   2  13  12      114.34      127.24     21.01 o
   3  13  12       13.48      -34.36     34.36 o
   0  14  12     1410.19     1410.72     42.79 o
   1  14  12       30.59       39.00     34.89 o
   1   0  13      437.06      440.90     14.50 o
   3   0  13      166.48      177.60     14.60 o
   5   0  13       75.46       94.37     17.68 o
   7   0  13      170.94      177.02     22.81 o
   1   1  13    27119.68    25914.40    116.48 o
   2   1  13     2963.70     2803.00     42.81 o
   3   1  13    11179.36    10858.96     86.52 o
   4   1  13        8.95      -23.38     23.38 o
   5   1  13     4915.35     4600.03     71.05 o
   6   1  13      331.49      319.11     22.53 o
   7   1  13     1519.90     1535.97     46.70 o
   0   2  13     3371.61     3578.74     45.30 o
   1   2  13      778.69      771.38     22.87 o
   2   2  13     1276.04     1284.27     34.31 o
   3   2  13      378.00      408.11     17.54 o
   4   2  13     1891.62     1994.24     45.60 o
   5   2  13      127.34      113.00     18.60 o
   6   2  13      404.29      365.26     23.85 o
   7   2  13      148.54      150.02     22.46 o
   1   3  13    22454.93    21738.64    111.89 o
   2   3  13       56.12      104.28     13.99 o
   3   3  13     9438.82     9148.94     82.91 o
   4   3  13      563.15      502.18     20.66 o
   5   3  13     2845.91     2838.84     58.09 o
   6   3  13        0.46        4.07     27.80 o
   7   3  13     1426.56     1476.88     46.13 o
   0   4  13     2163.64     2018.99     39.03 o
   1   4  13      235.20      212.30     13.39 o
   2   4  13      621.68      605.31     19.35 o
   3   4  13        8.60       29.61     22.24 o
   4   4  13      101.50      121.61     16.83 o
   5   4  13      121.09      139.22     18.74 o
   6   4  13      246.29      201.83     22.96 o
   7   4  13      238.16      171.57     24.37 o
   1   5  13     8734.95     8623.48     76.60 o
   2   5  13      304.61      404.14     19.52 o
   3   5  13     5433.49     5249.78     67.24 o
   4   5  13        8.41       35.70     24.62 o
   5   5  13     2807.81     2692.89     59.57 o
   6   5  13       34.03       20.51     30.04 o
   7   5  13      942.39     1038.64     35.02 o
   0   6  13      702.00      718.35     23.22 o
   1   6  13      104.23      123.98     15.62 o
   2   6  13      339.22      437.52     18.85 o
   3   6  13       95.24       65.04     17.18 o
   4   6  13       93.77      129.58     18.24 o
   5   6  13       20.45       27.38     27.49 o
   6   6  13        0.03       86.96     20.05 o
   7   6  13       10.62       19.30     32.98 o
   1   7  13     9566.50     9338.09     87.70 o
   2   7  13      882.85      894.28     28.11 o
   3   7  13     4735.34     4822.45     70.04 o
   4   7  13       20.81       -5.45     26.07 o
   5   7  13     1883.66     1921.16     55.73 o
   6   7  13       30.71       22.24     30.53 o
   0   8  13       54.40       65.32     16.65 o
   1   8  13      173.49      131.61     18.60 o
   2   8  13      314.17      324.47     19.06 o
   3   8  13        1.92       13.14     27.20 o
   4   8  13      143.70      151.12     20.79 o
   5   8  13       32.44       27.17     30.60 o
   6   8  13      123.17      142.76     22.03 o
   1   9  13     4301.53     4257.38     68.27 o
   2   9  13       23.86       58.27     18.21 o
   3   9  13     3567.16     3673.65     68.70 o
   4   9  13      568.66      578.95     25.05 o
   5   9  13     1232.92     1347.71     39.46 o
   6   9  13      148.86       41.41     38.47 o
   0  10  13      731.69      680.39     25.02 o
   1  10  13        0.65       25.47     18.56 o
   2  10  13       72.24       -7.58     30.57 o
   3  10  13       41.22      -17.32     30.00 o
   4  10  13      126.34      133.16     22.53 o
   5  10  13       74.36       59.97     34.22 o
   1  11  13     2665.80     2838.26     62.54 o
   2  11  13      109.93       85.58     20.65 o
   3  11  13     1232.22     1288.29     38.22 o
   4  11  13      142.09      139.29     22.35 o
   0  12  13     1345.50     1257.32     39.21 o
   1  12  13        1.52       22.78     29.19 o
   2  12  13      140.49      109.74     22.42 o
   3  12  13       93.15       97.45     21.89 o
   4  12  13      154.55      164.93     26.21 o
   1  13  13     1556.93     1547.50     48.37 o
   2  13  13        6.76       -9.71     31.70 o
   3  13  13     1360.36     1336.80     39.03 o
   0  14  13       55.34       90.89     26.11 o
   1  14  13        1.16       -1.28     34.71 o
   0   0  14     2208.70     2641.49     41.99 o
   2   0  14     1347.25     1006.64     29.16 o
   4   0  14      510.13      464.06     19.67 o
   6   0  14     1057.83     1067.08     31.27 o
   1   1  14      410.57      398.02     17.19 o
   2   1  14      281.41      344.97     14.70 o
   3   1  14      488.14      484.52     18.04 o
   4   1  14      229.16      208.78     17.71 o
   5   1  14       50.47       15.62     30.60 o
   6   1  14       67.83      102.97     20.01 o
   7   1  14       82.58       91.50     21.57 o
   0   2  14    14634.45    13503.97     87.93 o
   1   2  14     1158.08     1227.04     32.21 o
   2   2  14     5189.45     4700.67     57.70 o
   3   2  14       30.39       -9.14     22.92 o
   4   2  14     1106.93      989.18     28.33 o
   5   2  14      408.42      416.87     21.76 o
   6   2  14     2105.16     2117.17     57.01 o
   7   2  14      115.70       96.99     23.10 o
   1   3  14      442.82      682.35     20.06 o
   2   3  14      398.78      350.50     18.04 o
   3   3  14      369.78      401.11     18.28 o
   4   3  14     1976.56     1900.81     46.81 o
   5   3  14        0.60       24.26     28.05 o
   6   3  14      173.34      130.36     21.82 o
   7   3  14      149.28      128.66     23.52 o
   0   4  14     7931.22     7532.18     70.83 o
   1   4  14      979.24     1025.21     27.23 o
   2   4  14     8256.01     8336.39     77.85 o
   3   4  14      179.41      168.81     16.47 o
   4   4  14     4139.72     4153.45     65.53 o
   5   4  14       10.90        6.48     29.43 o
   6   4  14     1681.79     1718.35     47.45 o
   7   4  14        8.58       32.16     32.83 o
   1   5  14      352.20      372.20     16.72 o
   2   5  14     1699.03     1639.45     40.91 o
   3   5  14      278.24      281.88     18.18 o
   4   5  14      106.83      153.28     18.24 o
   5   5  14     1653.53     1521.97     43.41 o
   6   5  14        1.68      -18.84     30.96 o
   7   5  14      178.67      149.46     26.85 o
   0   6  14     8427.26     8529.68     80.84 o
   1   6  14      302.76      320.05     17.08 o
   2   6  14     8666.11     8790.50     85.78 o
   3   6  14       58.90       46.72     24.58 o
   4   6  14     4402.86     4389.57     70.04 o
   5   6  14      162.25      144.50     20.30 o
   6   6  14     1130.50     1176.07     39.14 o
   1   7  14     1028.87     1058.83     32.41 o
   2   7  14     1021.03     1053.67     32.44 o
   3   7  14      299.39      304.80     20.44 o
   4   7  14        0.78        2.80     27.13 o
   5   7  14      127.86      164.51     20.97 o
   6   7  14       42.21       45.59     33.93 o
   0   8  14     9475.15     9645.57     94.59 o
   1   8  14       70.35       31.88     26.25 o
   2   8  14     2956.88     3098.01     58.24 o
   3   8  14      105.95      105.63     18.85 o
   4   8  14     2976.55     2901.88     63.09 o
   5   8  14      250.50      215.22     23.31 o
   6   8  14     1492.09     1494.27     43.97 o
   1   9  14       72.72       14.74     30.46 o
   2   9  14       22.44       42.36     29.26 o
   3   9  14        0.18        0.00     28.12 o
   4   9  14       85.89      118.59     20.26 o
   5   9  14      133.44      136.24     22.18 o
   0  10  14    11178.45    10360.18    106.75 o
   1  10  14       67.59       46.23     30.32 o
   2  10  14    10009.36     9462.79    105.72 o
   3  10  14      141.77      122.71     21.11 o
   4  10  14     4975.12     4870.95     84.89 o
   5  10  14       33.57        1.24     35.24 o
   1  11  14      162.50      141.73     21.61 o
   2  11  14      243.62      239.87     21.89 o
   3  11  14      114.55      132.73     22.49 o
   4  11  14        0.11      -24.37     32.66 o
   0  12  14     4861.03     4661.26     82.62 o
   1  12  14       61.20       76.33     20.51 o
   2  12  14     2650.24     2475.98     64.84 o
   3  12  14        0.27       14.63     29.40 o
   1  13  14      231.05      257.58     24.09 o
   2  13  14       12.76        4.96     33.54 o
   1   0  15       27.07        5.45     20.15 o
   3   0  15      288.09      248.05     17.93 o
   5   0  15       49.27      -11.65     29.26 o
   7   0  15        0.14       -8.43     32.20 o
   1   1  15     9273.83     8770.05     75.70 o
   2   1  15      334.25      335.20     16.30 o
   3   1  15     3539.04     3585.73     55.03 o
   4   1  15     1554.14     1505.77     42.32 o
   5   1  15     3108.30     3230.48     63.36 o
   6   1  15       36.20       15.66     30.21 o
   7   1  15      534.58      562.83     26.96 o
   0   2  15     3981.10     3881.46     51.47 o
   1   2  15        0.89       37.26     19.84 o
   2   2  15      219.12      251.58     15.48 o
   3   2  15        1.53      -23.13     23.13 o
   4   2  15      110.36      134.40     17.18 o
   5   2  15      122.20      154.87     19.24 o
   6   2  15      111.10      137.19     20.76 o
   7   2  15      105.17      114.66     22.00 o
   1   3  15    14011.87    13779.36     95.47 o
   2   3  15       57.16       54.02     13.50 o
   3   3  15     8712.60     8587.07     84.58 o
   4   3  15       82.08       77.58     17.22 o
   5   3  15     5601.90     5606.00     81.07 o
   6   3  15       13.88       -6.45     29.22 o
   7   3  15     1687.98     1691.79     50.39 o
   0   4  15      783.75      775.83     23.40 o
   1   4  15      138.05      118.50     14.38 o
   2   4  15      100.39       76.91     15.02 o
   3   4  15      379.30      409.54     19.13 o
   4   4  15      159.20      206.60     18.92 o
   5   4  15        1.12       48.88     29.08 o
   6   4  15      214.58      259.67     22.18 o
   7   4  15       27.52      -11.41     34.22 o
   1   5  15     5941.79     5594.64     66.19 o
   2   5  15        0.75        4.92     21.18 o
   3   5  15     6183.02     6028.75     76.17 o
   4   5  15       44.72       47.18     25.93 o
   5   5  15     2498.81     2427.24     60.51 o
   6   5  15        3.61       50.08     32.34 o
   0   6  15     2786.98     2802.44     50.62 o
   1   6  15        0.10       -9.21     22.24 o
   2   6  15       24.93      -21.00     25.61 o
   3   6  15      231.37      252.32     19.27 o
   4   6  15       59.93        9.17     31.38 o
   5   6  15       53.57       50.83     29.97 o
   6   6  15       94.71       70.81     22.28 o
   1   7  15     4004.38     3987.47     61.83 o
   2   7  15      209.67      207.35     18.88 o
   3   7  15     4895.98     4788.07     73.13 o
   4   7  15        3.52       15.51     27.13 o
   5   7  15     1652.15     1684.92     45.75 o
   6   7  15       63.19       79.59     21.39 o
   0   8  15        0.06       30.00     25.54 o
   1   8  15       46.74       48.00     17.18 o
   2   8  15      398.83      405.06     21.47 o
   3   8  15       39.64       25.33     29.19 o
   4   8  15      331.11      324.96     23.88 o
   5   8  15      206.69      179.86     23.10 o
   6   8  15       88.54       92.06     25.36 o
   1   9  15     6591.80     6590.63     84.70 o
   2   9  15      748.52      771.15     26.23 o
   3   9  15     4492.34     4349.99     76.11 o
   4   9  15       20.62       49.27     19.87 o
   5   9  15     1652.04     1554.15     43.23 o
   0  10  15      108.61      137.55     21.22 o
   1  10  15      107.87      119.02     19.80 o
   2  10  15      269.81      243.42     22.71 o
   3  10  15       71.87       48.56     31.77 o
   4  10  15        0.13        5.84     31.45 o
   5  10  15       28.98        0.00     34.39 o
   1  11  15      909.19      955.24     29.21 o
   2  11  15       50.48       86.29     20.58 o
   3  11  15     1601.78     1755.17     47.80 o
   4  11  15       87.26       49.95     34.57 o
   0  12  15      380.62      350.44     25.23 o
   1  12  15       35.43       36.59     32.94 o
   2  12  15      112.41       45.87     33.65 o
   3  12  15      122.59      127.38     24.76 o
   1  13  15      962.89     1036.63     35.62 o
   2  13  15        1.09      -33.97     33.97 o
   0   0  16    18180.28    17490.45    105.77 o
   2   0  16     5184.49     5141.70     61.63 o
   4   0  16     7238.96     7153.81     84.01 o
   6   0  16     7431.88     7246.12     99.92 o
   1   1  16       80.42       39.50     20.23 o
   2   1  16        9.47       37.83     13.39 o
   3   1  16      426.00      398.75     18.64 o
   4   1  16        0.14      -13.78     27.56 o
   5   1  16      130.33      114.53     20.55 o
   6   1  16        3.18       16.15     28.73 o
   7   1  16       43.22       50.94     33.15 o
   0   2  16     2176.11     1989.07     41.05 o
   1   2  16     1007.89     1063.97     28.23 o
   2   2  16     6807.97     6326.39     70.65 o
   3   2  16        8.32        0.71     22.35 o
   4   2  16     3533.92     3389.35     60.51 o
   5   2  16        1.18      -29.86     29.86 o
   6   2  16     1161.51     1094.84     33.57 o
   7   2  16       70.45       66.45     34.86 o
   1   3  16     1839.42     1799.16     41.46 o
   2   3  16      363.93      342.96     17.22 o
   3   3  16      558.25      500.37     21.48 o
   4   3  16      436.84      454.80     22.29 o
   5   3  16        0.35      -12.54     29.93 o
   6   3  16      243.19      306.62     22.04 o
   7   3  16       65.66      119.65     23.56 o
   0   4  16     4768.58     4599.61     60.03 o
   1   4  16      661.29      614.97     19.60 o
   2   4  16     5022.34     4939.46     65.58 o
   3   4  16      600.66      581.90     22.08 o
   4   4  16     3119.71     3196.02     61.23 o
   5   4  16       12.31        7.93     27.63 o
   6   4  16     1726.97     1658.04     48.80 o
   1   5  16      962.79      823.23     23.65 o
   2   5  16       35.00       68.75     15.48 o
   3   5  16        4.94       39.39     16.97 o
   4   5  16       49.47       54.83     17.82 o
   5   5  16       51.36       30.82     31.81 o
   6   5  16       47.33        5.84     31.42 o
   0   6  16    10790.01    10494.08     93.89 o
   1   6  16      161.22      159.66     17.46 o
   2   6  16     7708.57     7566.83     85.05 o
   3   6  16      118.97      108.22     21.36 o
   4   6  16     4772.00     4545.41     74.14 o
   5   6  16        3.16       -9.63     29.01 o
   6   6  16     2409.82     2391.06     65.99 o
   1   7  16     1143.20     1074.19     31.49 o
   2   7  16       52.62       49.45     27.84 o
   3   7  16      332.42      372.72     22.50 o
   4   7  16       38.29       26.07     28.90 o
   5   7  16       55.75       44.84     32.20 o
   6   7  16        1.11       13.88     32.83 o
   0   8  16      379.64      399.28     21.22 o
   1   8  16      118.69      144.81     18.60 o
   2   8  16     5002.90     4840.93     75.02 o
   3   8  16       81.59       36.91     32.02 o
   4   8  16     5280.07     5149.96     84.22 o
   5   8  16       85.75       97.52     20.05 o
   1   9  16       59.33       19.59     32.20 o
   2   9  16       72.30       60.43     20.76 o
   3   9  16      122.43       60.22     31.42 o
   4   9  16      128.81      129.51     22.67 o
   5   9  16        7.78      -33.26     33.26 o
   0  10  16     3964.43     4049.28     72.84 o
   1  10  16        0.47       -2.02     28.87 o
   2  10  16      981.62     1063.80     31.80 o
   3  10  16      119.02      118.67     22.35 o
   4  10  16     1016.97     1034.49     32.18 o
   1  11  16       57.34       76.90     21.11 o
   2  11  16       38.12        4.50     30.78 o
   3  11  16      163.79      185.13     23.03 o
   4  11  16       39.80       12.82     34.89 o
   0  12  16     2402.87     2536.39     66.17 o
   1  12  16      126.13      153.21     21.47 o
   2  12  16     2016.82     2123.64     61.93 o
   3  12  16        4.32       34.57     31.77 o
   1  13  16      124.18      137.94     25.29 o
   1   0  17      153.85      131.54     14.91 o
   3   0  17      501.62      492.76     21.48 o
   5   0  17       72.69       58.80     19.16 o
   7   0  17      290.34      211.93     27.07 o
   1   1  17     2802.75     2579.62     46.12 o
   2   1  17     1473.12     1537.87     39.59 o
   3   1  17     2476.44     2549.83     51.23 o
   4   1  17      214.35      216.95     19.38 o
   5   1  17     6026.05     5996.73     85.28 o
   6   1  17      370.61      348.70     25.01 o
   7   1  17     2347.05     2333.44     67.27 o
   0   2  17     1423.79     1485.77     37.18 o
   1   2  17      470.93      455.84     18.85 o
   2   2  17      360.26      386.86     18.32 o
   3   2  17       28.62       12.93     23.70 o
   4   2  17       20.87       42.08     26.21 o
   5   2  17       37.27       87.31     18.88 o
   6   2  17      558.56      481.63     27.50 o
   7   2  17      354.04      423.87     28.31 o
   1   3  17    17075.46    16737.34    112.10 o
   2   3  17      235.72      242.05     16.62 o
   3   3  17    11402.33    11311.77    101.06 o
   4   3  17      124.50      140.92     18.35 o
   5   3  17     6521.72     6652.33     91.36 o
   6   3  17      311.97      332.95     24.62 o
   0   4  17        0.16       35.60     22.35 o
   1   4  17      222.41      194.08     16.90 o
   2   4  17     3913.80     3926.25     61.30 o
   3   4  17     1397.35     1374.68     37.24 o
   4   4  17      735.65      738.48     25.62 o
   5   4  17      627.49      635.43     25.87 o
   6   4  17      147.13      183.71     22.99 o
   1   5  17     2813.94     2881.37     53.24 o
   2   5  17       14.05      -25.89     25.89 o
   3   5  17     3242.61     3210.22     60.78 o
   4   5  17       39.00       -2.83     27.77 o
   5   5  17     1203.46     1163.03     37.33 o
   6   5  17        7.01      -18.10     32.83 o
   0   6  17     3689.83     3696.10     60.35 o
   1   6  17        5.35       25.79     25.86 o
   2   6  17     1007.94      990.61     30.70 o
   3   6  17      708.28      655.21     24.53 o
   4   6  17       27.52       38.50     28.34 o
   5   6  17        4.19       32.06     29.51 o
   6   6  17      221.43      273.70     26.11 o
   1   7  17      252.88      345.11     21.08 o
   2   7  17       23.44       18.35     26.25 o
   3   7  17      506.23      531.56     23.67 o
   4   7  17        0.00       11.41     29.29 o
   5   7  17      278.97      324.94     23.17 o
   6   7  17       30.13       31.10     34.50 o
   0   8  17       29.15       49.09     18.95 o
   1   8  17       35.93       63.65     18.63 o
   2   8  17      277.18      274.60     21.43 o
   3   8  17      114.24      147.11     19.94 o
   4   8  17      323.73      296.54     23.28 o
   5   8  17       21.05       14.56     32.02 o
   1   9  17     2137.29     2122.70     55.85 o
   2   9  17      170.59      169.40     19.59 o
   3   9  17     2282.58     2311.11     59.61 o
   4   9  17     1415.29     1366.64     41.02 o
   5   9  17      881.58      930.56     34.66 o
   0  10  17       13.00       20.47     31.35 o
   1  10  17        1.94      -30.18     30.18 o
   2  10  17       35.79       27.95     32.37 o
   3  10  17      100.66      104.67     21.01 o
   4  10  17       44.73       58.06     32.98 o
   1  11  17     2820.76     2731.96     65.17 o
   2  11  17        0.67       -9.24     30.43 o
   3  11  17     1761.47     1602.80     49.44 o
   0  12  17       16.19       31.13     32.59 o
   1  12  17       52.61      -27.84     33.93 o
   2  12  17      430.61      418.79     29.41 o
   0   0  18    20617.74    19799.63    121.26 o
   2   0  18    15716.82    14773.56    110.38 o
   4   0  18     6155.26     5763.59     80.30 o
   6   0  18     1545.15     1619.87     45.96 o
   1   1  18      544.49      563.50     19.35 o
   2   1  18      507.93      467.96     19.74 o
   3   1  18       18.86       37.94     23.48 o
   4   1  18       10.92       40.70     25.89 o
   5   1  18       21.14       21.15     29.97 o
   6   1  18       19.77       28.73     32.98 o
   0   2  18     5984.24     5770.85     67.61 o
   1   2  18      155.93      179.86     16.15 o
   2   2  18     2532.27     2556.64     50.49 o
   3   2  18      123.00      138.33     17.46 o
   4   2  18     3886.49     3978.56     67.77 o
   5   2  18       18.04       42.72     29.15 o
   6   2  18     3498.74     3498.65     76.45 o
   1   3  18      803.35      783.49     24.53 o
   2   3  18      151.63      134.62     17.46 o
   3   3  18     1414.89     1390.93     38.30 o
   4   3  18     1193.85     1193.44     38.65 o
   5   3  18      774.92      733.64     28.25 o
   6   3  18      142.15      105.28     22.99 o
   0   4  18     4947.17     4858.45     65.92 o
   1   4  18      248.37      245.77     18.28 o
   2   4  18     5344.69     5191.13     72.19 o
   3   4  18       13.42       18.74     28.76 o
   4   4  18     2502.57     2478.90     57.11 o
   5   4  18       12.93       35.14     19.41 o
   6   4  18     1264.76     1337.47     41.51 o
   1   5  18    11325.94    11530.42    102.60 o
   2   5  18     1427.75     1361.12     37.95 o
   3   5  18     5061.92     5145.78     75.56 o
   4   5  18      308.40      312.45     21.51 o
   5   5  18      429.37      450.09     25.48 o
   6   5  18       59.94       11.19     34.50 o
   0   6  18      331.29      314.52     20.69 o
   1   6  18       62.28       78.53     19.23 o
   2   6  18     3035.70     3017.00     60.84 o
   3   6  18        0.79       12.15     27.63 o
   4   6  18     1990.12     2004.65     55.31 o
   5   6  18       37.02       34.25     32.27 o
   6   6  18      917.57     1034.82     36.86 o
   1   7  18     1618.85     1533.44     41.82 o
   2   7  18      444.92      487.56     23.28 o
   3   7  18     1116.20     1105.50     32.76 o
   4   7  18       13.09      -18.28     29.58 o
   5   7  18      389.02      370.03     26.40 o
   0   8  18     4350.30     4528.17     72.88 o
   1   8  18        9.20      -10.31     27.98 o
   2   8  18     2042.08     2134.36     55.42 o
   3   8  18       92.84      102.90     20.83 o
   4   8  18      410.86      418.76     25.47 o
   5   8  18       86.78       43.75     34.75 o
   1   9  18        0.09      -27.13     30.53 o
   2   9  18        0.91      -13.50     27.59 o
   3   9  18        6.76       -9.99     30.21 o
   4   9  18        0.18      -20.37     32.44 o
   0  10  18       46.83       61.49     30.89 o
   1  10  18      164.25      175.49     20.79 o
   2  10  18      688.29      769.75     28.21 o
   3  10  18        0.78       -5.92     31.77 o
   4  10  18     1118.88     1181.86     37.61 o
   1  11  18       40.18       56.78     33.23 o
   2  11  18      118.04       60.75     34.32 o
   3  11  18       11.06       13.88     33.76 o
   0  12  18     3072.26     3248.93     74.97 o
   1  12  18        2.14       33.65     32.37 o
   2  12  18     1342.10     1386.24     39.14 o
   1   0  19      960.74      942.20     29.07 o
   3   0  19      254.36      293.06     18.00 o
   5   0  19        7.47      -18.77     30.14 o
   1   1  19     6354.92     6077.55     71.90 o
   2   1  19      117.72      113.71     16.44 o
   3   1  19     1996.11     1980.93     49.46 o
   4   1  19       94.11       49.06     29.54 o
   5   1  19     1454.83     1364.47     38.79 o
   6   1  19      170.97      194.09     22.28 o
   0   2  19      473.62      445.94     20.38 o
   1   2  19      344.76      360.17     18.78 o
   2   2  19      443.50      407.36     19.74 o
   3   2  19       58.71       49.56     17.60 o
   4   2  19       25.31      -30.21     30.21 o
   5   2  19       88.07      158.02     21.29 o
   6   2  19       44.86       46.79     32.41 o
   1   3  19     3116.45     3129.83     55.17 o
   2   3  19      113.36      127.28     17.25 o
   3   3  19     1181.29     1159.05     32.83 o
   4   3  19     1049.84      968.69     29.21 o
   5   3  19      526.51      564.26     26.36 o
   6   3  19       67.55       71.09     21.32 o
   0   4  19      945.23      884.46     25.84 o
   1   4  19      296.51      302.54     18.99 o
   2   4  19     1129.29     1108.55     31.06 o
   3   4  19     1064.71     1055.07     30.21 o
   4   4  19      802.84      753.27     26.90 o
   5   4  19      368.47      431.86     25.08 o
   6   4  19        5.23       -9.99     35.81 o
   1   5  19     4754.92     4834.18     71.18 o
   2   5  19      407.11      409.60     21.93 o
   3   5  19     4264.26     4238.68     72.55 o
   4   5  19       67.47       94.93     20.33 o
   5   5  19     1649.41     1687.41     48.87 o
   6   5  19       61.37       34.57     34.43 o
   0   6  19     4245.71     4073.15     67.55 o
   1   6  19      255.41      312.26     21.58 o
   2   6  19     1230.75     1247.95     35.35 o
   3   6  19        0.17       35.03     28.51 o
   4   6  19      408.76      381.63     23.74 o
   5   6  19      108.21      115.41     21.40 o
   1   7  19    13824.49    14109.91    122.26 o
   2   7  19     1060.66     1123.05     33.82 o
   3   7  19     7948.16     8237.30    100.79 o
   4   7  19      125.19      140.88     21.18 o
   5   7  19     2180.95     2196.63     63.54 o
   0   8  19       49.51       60.39     30.57 o
   1   8  19      181.41      180.28     20.26 o
   2   8  19       64.18       55.58     29.83 o
   3   8  19      109.29      104.92     21.79 o
   4   8  19        7.47        9.39     29.61 o
   5   8  19        9.33      -28.34     34.75 o
   1   9  19     3940.96     4044.59     73.22 o
   2   9  19       25.81       29.08     30.67 o
   3   9  19     4103.63     4080.35     79.33 o
   4   9  19      325.05      307.48     26.15 o
   0  10  19       77.99       77.68     20.62 o
   1  10  19       39.56       54.69     28.58 o
   2  10  19       52.23       51.72     33.12 o
   3  10  19       31.98        0.00     32.80 o
   1  11  19     2025.79     2078.59     60.90 o
   2  11  19      307.48      297.56     25.44 o
   0  12  19      643.29      682.00     32.99 o
   1  12  19       41.51       11.55     33.97 o
   0   0  20    15050.28    14171.09    110.58 o
   2   0  20     7102.87     6977.52     82.86 o
   4   0  20     2644.27     2537.55     61.48 o
   6   0  20      485.41      418.21     26.15 o
   1   1  20      521.90      495.00     20.80 o
   2   1  20       10.34        3.22     24.58 o
   3   1  20       28.69       72.75     18.95 o
   4   1  20        6.11       53.20     27.24 o
   5   1  20       89.69       91.00     21.54 o
   6   1  20        0.41      -22.14     33.26 o
   0   2  20     9059.62     9142.66     89.18 o
   1   2  20       19.59       19.34     24.26 o
   2   2  20     5352.15     5315.35     73.25 o
   3   2  20      125.27      104.18     17.89 o
   4   2  20     3174.97     3142.16     64.42 o
   5   2  20       51.19       61.17     20.40 o
   6   2  20     1053.36     1048.68     36.12 o
   1   3  20       11.61      -23.77     23.77 o
   2   3  20      313.42      251.62     21.82 o
   3   3  20        2.97      -22.67     28.02 o
   4   3  20     3330.29     3258.01     67.69 o
   5   3  20      792.87      814.54     29.42 o
   6   3  20      919.84      967.09     35.27 o
   0   4  20     5791.77     5800.60     75.35 o
   1   4  20        3.77      -27.73     27.73 o
   2   4  20     5030.04     5154.20     74.00 o
   3   4  20       48.37       47.71     29.22 o
   4   4  20     2354.25     2332.04     59.72 o
   5   4  20      167.63      157.96     22.10 o
   6   4  20     1161.62     1194.54     37.75 o
   1   5  20     6858.33     6773.17     84.95 o
   2   5  20     1476.13     1485.19     40.75 o
   3   5  20     1193.72     1090.76     35.70 o
   4   5  20        0.12       22.31     29.72 o
   5   5  20      105.23      115.23     21.64 o
   0   6  20     5357.04     5427.08     77.89 o
   1   6  20       33.99      -26.35     29.90 o
   2   6  20     5497.38     5627.59     82.01 o
   3   6  20       61.84       27.42     29.15 o
   4   6  20     1859.23     1989.20     58.35 o
   5   6  20       36.72       28.09     32.48 o
   1   7  20      655.89      671.04     26.22 o
   2   7  20      635.68      635.02     25.41 o
   3   7  20      454.59      462.89     25.51 o
   4   7  20      597.93      561.12     27.64 o
   5   7  20      372.28      333.81     28.34 o
   0   8  20     4175.99     4225.95     73.17 o
   1   8  20        4.21        0.00     30.07 o
   2   8  20     3733.85     3661.67     73.32 o
   3   8  20        2.66      -20.22     29.79 o
   4   8  20     1227.48     1212.46     36.16 o
   1   9  20       11.87       35.85     29.79 o
   2   9  20       73.35       60.82     19.94 o
   3   9  20        5.95        7.15     32.30 o
   4   9  20        8.66       52.39     32.66 o
   0  10  20     1559.12     1523.64     45.71 o
   1  10  20       31.35       13.89     32.45 o
   2  10  20     1418.20     1327.72     40.81 o
   3  10  20       96.13      106.05     24.83 o
   1  11  20      167.85       71.77     37.20 o
   2  11  20       82.96       53.31     36.38 o
   1   0  21      705.94      614.69     22.83 o
   3   0  21       77.15       70.24     20.23 o
   5   0  21      135.27      100.57     20.76 o
   1   1  21     3911.38     3933.92     65.19 o
   2   1  21        9.30       91.70     17.43 o
   3   1  21     2067.15     2118.30     52.26 o
   4   1  21      211.84      241.92     21.22 o
   5   1  21     1078.75     1054.24     30.80 o
   6   1  21       44.02       13.99     34.96 o
   0   2  21      232.67      203.28     22.00 o
   1   2  21        8.29      -24.72     25.15 o
   2   2  21       68.58       84.87     18.53 o
   3   2  21      805.16      850.44     27.26 o
   4   2  21       21.50      -30.46     30.46 o
   5   2  21       28.92       28.51     31.28 o
   6   2  21        5.34      -20.54     34.04 o
   1   3  21     1496.16     1526.13     40.33 o
   2   3  21        4.78       37.16     18.03 o
   3   3  21     1615.03     1649.76     49.05 o
   4   3  21      464.81      473.06     24.31 o
   5   3  21     1552.47     1511.74     46.38 o
   0   4  21      430.06      396.93     22.29 o
   1   4  21       13.00       31.42     26.64 o
   2   4  21        0.45      -21.78     28.02 o
   3   4  21        6.25      -19.59     27.73 o
   4   4  21       21.72      -27.84     30.99 o
   5   4  21        4.11       -3.58     31.67 o
   1   5  21     2389.72     2385.56     55.19 o
   2   5  21       78.04       96.99     18.95 o
   3   5  21     1875.91     1798.29     53.03 o
   4   5  21        6.22       42.01     28.83 o
   5   5  21      978.88     1076.53     32.33 o
   0   6  21      415.15      357.58     24.06 o
   1   6  21      637.78      699.38     25.27 o
   2   6  21       17.80      -31.52     31.52 o
   3   6  21      291.42      297.67     22.64 o
   4   6  21       59.21       35.60     31.45 o
   5   6  21      214.38      237.07     25.44 o
   1   7  21     3407.94     3472.20     68.08 o
   2   7  21      737.34      711.22     26.90 o
   3   7  21     2247.22     2250.87     61.38 o
   4   7  21      154.69      149.91     22.67 o
   0   8  21       58.04       80.05     20.65 o
   1   8  21      127.58      114.84     21.54 o
   2   8  21       12.01        1.10     28.66 o
   3   8  21       81.51       67.51     20.86 o
   4   8  21      204.26      219.03     27.03 o
   1   9  21     2798.07     2983.97     67.40 o
   2   9  21       89.28      125.25     20.86 o
   3   9  21     1218.33     1457.87     45.98 o
   0  10  21       75.41       96.74     21.71 o
   1  10  21      235.57      238.10     23.49 o
   2  10  21        0.83       -8.61     33.05 o
   1  11  21     1543.53     1641.98     51.27 o
   0   0  22     1902.66     1663.08     47.72 o
   2   0  22      927.87      938.39     28.04 o
   4   0  22     3677.41     3850.87     73.74 o
   1   1  22     1317.06     1257.78     38.40 o
   2   1  22        0.20      -26.71     26.71 o
   3   1  22      460.45      467.72     23.67 o
   4   1  22      220.93      202.57     21.79 o
   5   1  22      196.73      163.52     24.59 o
   0   2  22     4460.19     4321.98     68.35 o
   1   2  22       13.35       16.58     27.10 o
   2   2  22     4877.68     4833.66     74.40 o
   3   2  22      832.28      833.61     26.41 o
   4   2  22     2616.63     2764.47     64.56 o
   5   2  22       83.89       28.48     34.25 o
   1   3  22      385.89      374.73     21.15 o
   2   3  22      123.05       97.84     20.47 o
   3   3  22        6.67      -29.54     29.54 o
   4   3  22       61.75       76.51     20.15 o
   5   3  22      160.47      190.12     23.70 o
   0   4  22     1231.43     1228.20     37.69 o
   1   4  22      207.99      221.24     19.66 o
   2   4  22     1411.69     1460.86     40.82 o
   3   4  22        0.03      -23.59     28.55 o
   4   4  22     1638.62     1611.81     46.92 o
   5   4  22        0.00      -30.82     31.49 o
   1   5  22      457.31      525.37     23.60 o
   2   5  22        4.15       -0.99     29.26 o
   3   5  22      528.09      501.19     25.41 o
   4   5  22       19.58       50.62     29.72 o
   5   5  22        2.54       12.68     32.20 o
   0   6  22     4807.90     4957.83     77.44 o
   1   6  22       38.87       38.96     28.51 o
   2   6  22     2706.54     2866.17     63.89 o
   3   6  22       11.18      -30.74     30.74 o
   4   6  22     1094.54     1132.24     35.20 o
   1   7  22      144.71      184.13     21.57 o
   2   7  22      407.83      477.65     24.23 o
   3   7  22       91.01       24.23     33.51 o
   4   7  22       11.91      -31.98     31.98 o
   0   8  22       20.28      -13.07     32.55 o
   1   8  22        0.63        4.43     31.63 o
   2   8  22      982.06      984.22     30.02 o
   3   8  22       30.74       54.55     30.50 o
   1   9  22       14.77       -4.71     31.95 o
   2   9  22       72.35       56.60     32.84 o
   3   9  22       23.11       29.36     34.25 o
   0  10  22     2756.76     2850.32     68.92 o
   1  10  22      148.01      139.99     25.54 o
   2  10  22     1287.47     1358.08     43.18 o
   1   0  23       85.88      117.50     18.53 o
   3   0  23      142.09      178.01     20.09 o
   5   0  23       15.74        4.89     33.26 o
   1   1  23     6678.63     6401.08     83.96 o
   2   1  23      178.62      173.19     19.09 o
   3   1  23     6637.80     6413.53     90.05 o
   4   1  23        0.20        1.10     30.64 o
   5   1  23     3169.48     3258.27     75.44 o
   0   2  23      658.15      613.96     26.47 o
   1   2  23      135.25      135.78     18.46 o
   2   2  23     1663.73     1677.12     48.77 o
   3   2  23        5.57       31.81     29.22 o
   4   2  23      359.66      349.83     24.80 o
   5   2  23        0.43       14.81     32.80 o
   1   3  23     3227.36     3520.56     64.96 o
   2   3  23       29.98      -14.70     28.87 o
   3   3  23     3583.25     3530.33     69.40 o
   4   3  23       89.62      108.07     20.05 o
   5   3  23     2011.80     2122.73     57.00 o
   0   4  23       69.48       57.92     29.79 o
   1   4  23      163.71      212.97     19.66 o
   2   4  23      126.38      124.44     19.52 o
   3   4  23      625.00      633.22     27.36 o
   4   4  23       35.30       17.43     31.67 o
   5   4  23      278.10      262.87     27.56 o
   1   5  23     2386.83     2368.25     58.48 o
   2   5  23      317.66      326.02     22.25 o
   3   5  23     1550.77     1596.11     45.89 o
   4   5  23      109.42       89.30     21.96 o
   0   6  23      470.50      478.88     24.84 o
   1   6  23        6.75       28.27     29.19 o
   2   6  23        0.59        2.16     29.47 o
   3   6  23      224.40      230.94     22.96 o
   4   6  23       97.51      114.66     24.94 o
   1   7  23      904.99      891.28     29.63 o
   2   7  23       11.32      -10.17     30.46 o
   3   7  23      865.73      964.84     30.52 o
   4   7  23        0.87       -6.45     31.59 o
   0   8  23     1096.60     1200.15     35.24 o
   1   8  23       41.64       25.43     30.71 o
   2   8  23      170.44      194.69     22.28 o
   3   8  23       10.56       26.42     31.21 o
   1   9  23      155.37      183.18     22.42 o
   2   9  23        1.77        0.00     33.68 o
   0  10  23       79.38       62.63     24.76 o
   0   0  24      382.27      559.53     22.96 o
   2   0  24     1871.08     1950.95     54.88 o
   4   0  24     1241.17     1282.74     33.86 o
   1   1  24        0.78       -4.78     27.34 o
   2   1  24        2.64      -28.94     28.94 o
   3   1  24        0.41        3.19     31.35 o
   4   1  24       34.01       17.32     33.26 o
   5   1  24       29.30       31.84     35.60 o
   0   2  24      694.53      719.83     25.13 o
   1   2  24       87.70       48.56     31.07 o
   2   2  24      155.97      221.83     20.30 o
   3   2  24      144.46      102.41     21.15 o
   4   2  24      669.42      735.22     28.07 o
   5   2  24       45.44       42.93     23.63 o
   1   3  24       87.39       81.58     20.26 o
   2   3  24       27.11       26.92     18.88 o
   3   3  24       64.50       67.62     20.65 o
   4   3  24        3.75        2.37     31.98 o
   0   4  24      515.34      543.28     23.56 o
   1   4  24      191.45      191.30     20.30 o
   2   4  24      622.38      674.44     25.94 o
   3   4  24      217.25      218.97     22.21 o
   4   4  24      905.17      940.12     31.23 o
   1   5  24     1870.57     1924.39     56.75 o
   2   5  24       70.84       38.01     32.23 o
   3   5  24      625.64      682.96     27.71 o
   4   5  24       50.19       49.84     34.22 o
   0   6  24     2414.49     2577.56     61.71 o
   1   6  24       57.81        2.20     32.27 o
   2   6  24     2872.38     2847.03     67.12 o
   3   6  24       65.18       38.40     32.38 o
   4   6  24     1931.06     2054.75     55.44 o
   1   7  24       94.96       68.83     22.95 o
   2   7  24       54.46      107.01     21.64 o
   3   7  24        1.46       30.00     31.67 o
   0   8  24     4120.17     4279.70     81.60 o
   1   8  24       48.68        6.02     33.51 o
   2   8  24     1708.38     1843.87     51.95 o
   1   9  24       33.71      -34.29     34.29 o
   1   0  25       55.22       35.28     29.93 o
   3   0  25      446.61      378.55     24.94 o
   1   1  25     1281.97     1402.61     42.58 o
   2   1  25       58.57       83.77     19.48 o
   3   1  25     1622.79     1707.15     46.67 o
   4   1  25      395.67      372.51     25.65 o
   0   2  25       39.59      -18.06     30.92 o
   1   2  25       74.27       49.59     19.38 o
   2   2  25      189.53      205.01     22.99 o
   3   2  25      187.44      215.10     20.76 o
   4   2  25       25.87        0.00     32.37 o
   1   3  25     2770.13     2863.24     64.92 o
   2   3  25       84.45       86.75     20.37 o
   3   3  25     1659.35     1731.39     48.19 o
   4   3  25        2.65      -13.60     32.20 o
   0   4  25      444.40      438.86     25.30 o
   1   4  25       48.72       62.87     19.20 o
   2   4  25        5.08       12.11     29.54 o
   3   4  25      220.40      238.56     23.06 o
   4   4  25       38.12       74.49     23.48 o
   1   5  25     1866.22     1884.65     56.22 o
   2   5  25        3.89       52.28     28.90 o
   3   5  25     1246.71     1256.37     36.27 o
   0   6  25      367.00      357.38     25.44 o
   1   6  25       14.54        3.44     30.74 o
   2   6  25        5.81      -32.59     32.59 o
   3   6  25        1.39       26.28     31.91 o
   1   7  25     1682.61     1750.12     49.44 o
   2   7  25       84.55       63.87     33.86 o
   0   8  25        0.92      -34.32     34.32 o
   1   8  25       11.95       38.93     31.98 o
   0   0  26    13625.68    13575.46    128.74 o
   2   0  26     6910.03     6891.69     97.41 o
   4   0  26     2355.39     2404.44     66.91 o
   1   1  26      108.54       90.93     20.76 o
   2   1  26        0.10       -7.72     30.60 o
   3   1  26       16.63        5.84     29.75 o
   4   1  26      154.11      152.85     25.61 o
   0   2  26     1173.43     1277.83     37.08 o
   1   2  26      292.69      278.64     22.89 o
   2   2  26     1783.66     1878.98     48.87 o
   3   2  26       37.69        0.00     32.48 o
   4   2  26     1520.76     1651.89     49.14 o
   1   3  26      292.58      324.09     24.45 o
   2   3  26       12.56       14.77     29.08 o
   3   3  26       60.14       40.81     31.77 o
   4   3  26       35.64       52.85     34.25 o
   0   4  26     2189.45     2229.09     60.53 o
   1   4  26      165.60      137.38     21.89 o
   2   4  26     1070.85     1105.72     34.03 o
   3   4  26       32.79       35.60     33.19 o
   1   5  26        1.77      -22.03     33.08 o
   2   5  26       41.85       45.20     30.60 o
   3   5  26       16.56       30.28     33.44 o
   0   6  26     3143.72     3278.83     72.60 o
   1   6  26       49.66       19.23     32.87 o
   2   6  26     1511.45     1561.38     48.86 o
   1   7  26       75.03      -12.50     35.00 o
   2   7  26      109.87      133.19     25.33 o
   1   0  27      103.49       61.49     32.41 o
   3   0  27        0.02      -25.64     32.55 o
   1   1  27     1981.53     2055.12     57.93 o
   2   1  27       16.17        8.11     31.28 o
   3   1  27     1187.54     1192.99     33.82 o
   0   2  27       18.83      -16.72     33.79 o
   1   2  27      128.82      112.22     21.75 o
   2   2  27       16.41       14.06     30.78 o
   3   2  27       76.66       59.33     33.05 o
   1   3  27      619.13      620.91     27.29 o
   2   3  27      170.34      160.33     22.35 o
   3   3  27      686.43      719.66     32.21 o
   0   4  27       24.94      -26.67     32.66 o
   1   4  27        6.12        0.00     29.75 o
   2   4  27      109.53       78.82     22.10 o
   3   4  27        0.84        8.96     33.54 o
   1   5  27     1639.96     1748.99     50.96 o
   2   5  27       17.72       18.67     31.17 o
   0   6  27       38.80       42.01     34.08 o
   1   6  27        7.12      -28.90     33.33 o
   0   0  28      954.51     1040.98     31.40 o
   2   0  28      959.74     1077.51     31.94 o
   1   1  28        0.87       -2.37     30.82 o
   2   1  28       75.02       70.99     21.68 o
   3   1  28        0.63       47.43     34.11 o
   0   2  28     2322.54     2415.55     63.86 o
   1   2  28        0.06      -30.67     30.67 o
   2   2  28     1614.03     1676.00     49.68 o
   3   2  28      162.53      139.04     25.22 o
   1   3  28       98.09      108.43     21.32 o
   2   3  28      335.03      395.77     27.81 o
   0   4  28     2181.06     2216.03     64.49 o
   1   4  28       77.32       45.77     35.49 o
   2   4  28     1472.56     1580.25     48.86 o
   1   5  28      547.48      564.07     30.79 o
   1   0  29      104.75       98.79     24.55 o
   1   1  29     1013.61     1040.64     35.06 o
   2   1  29       48.11       54.90     23.48 o
   0   2  29      471.30      431.70     32.17 o
   1   2  29       98.21      115.02     24.55 o
   2   2  29      243.79      178.44     28.87 o
   1   3  29      663.44      733.36     32.74 o
   0   4  29        2.27      -36.77     36.77 o
   0   0  30       56.73       49.73     34.00 o
 
